# Supplementary material for: Diethyl 4,4′-(3,6-dioxaoctane-1,8-diyl­dioxy)dibenzoate
Source: Acta Crystallogr Sect E Struct Rep Online. 2012 Feb 17;68(Pt 3):o714. doi: 10.1107/S1600536812004874 (PMC3295487; doi:10.1107/S1600536812004874)
Supplement: Supplementary file 1 [file e-68-0o714-sup1.cif]

##############################################################################
#                                                                            #
# This CIF contains the data in a paper accepted for publication in          #
# Acta Crystallographica Section E. It conforms to the requirements of       #
# Notes for Authors for Acta Crystallographica Section E, and has been       #
# peer reviewed under the auspices of the IUCr Commission on Journals.       #
#                                                                            #
# Full details of the Crystallographic Information File format               #
# are given in the paper "The Crystallographic Information File (CIF):       #
# a New Standard Archive File for Crystallography" by S. R. Hall, F. H.      #
# Allen and I. D. Brown [Acta Cryst. (1991), A47, 655-685].                  #
#                                                                            #
# The current version of the core CIF dictionary is obtainable from          #
# ftp://ftp.iucr.org/pub/cif_core.dic.                                       #
#                                                                            #
# Software is freely available for graphical display of the structure(s)     #
# in this CIF. For information consult the CIF software page                 #
# http://www.iucr.org/resources/cif/software.                                #
#                                                                            #
# This file may be used for bona fide research purposes within the           #
# scientific community so long as proper attribution is given to the journal # 
# article from which it was obtained.                                        #
#                                                                            #
##############################################################################
data_I
_audit_creation_method     SHELXL-97
_chemical_name_systematic
;
ethyl 4-[2-(2-{2-[4-(ethoxycarbonyl)phenoxy]ethoxy}ethoxy)ethoxy]benzoate
;
_chemical_name_common
;
Diethyl 4,4'-(3,6-dioxaoctane-1,8-diyldioxy)dibenzoate
;
_chemical_formula_moiety     'C24 H30 O8'
_chemical_formula_sum     'C24 H30 O8'
_chemical_formula_iupac     'C24 H30 O8'
_chemical_formula_weight     446.48
_chemical_melting_point     ?
_symmetry_cell_setting     monoclinic
_symmetry_space_group_name_H-M     'P 21/c'
_symmetry_space_group_name_Hall     '-P 2ybc'
loop_
    _symmetry_equiv_pos_as_xyz
    'x, y, z'
    '-x, y+1/2, -z+1/2'
    '-x, -y, -z'
    'x, -y-1/2, z-1/2'
_cell_length_a     9.2471(17)
_cell_length_b     12.530(2)
_cell_length_c     13.275(2)
_cell_angle_alpha     90.00
_cell_angle_beta     131.528(10)
_cell_angle_gamma     90.00
_cell_volume     1151.5(3)
_cell_formula_units_Z     2
_cell_measurement_reflns_used     16767
_cell_measurement_theta_min     2.62
_cell_measurement_theta_max     35.54
_cell_measurement_temperature     298(2)
_exptl_crystal_description     Prism
_exptl_crystal_colour     Colorless
_exptl_crystal_size_max     0.46
_exptl_crystal_size_mid     0.41
_exptl_crystal_size_min     0.39
_exptl_crystal_density_diffrn     1.288
_exptl_crystal_density_meas     ?
_exptl_crystal_density_method     'not measured'
_exptl_crystal_F_000     476
_exptl_absorpt_coefficient_mu     0.096
_exptl_absorpt_correction_type     multi-scan
_exptl_absorpt_process_details     '(SADABS; Sheldrick, 1996)'
_exptl_absorpt_correction_T_min     0.957
_exptl_absorpt_correction_T_max     0.963
_exptl_special_details     ?
_diffrn_ambient_temperature     298(2)
_diffrn_radiation_type     MoK\a
_diffrn_radiation_wavelength     0.71073
_diffrn_radiation_source     'fine-focus sealed tube'
_diffrn_radiation_monochromator     'Graphite Monochromator'
_diffrn_measurement_device_type     'Bruker SMART CCD area-detector'
_diffrn_measurement_method     'phi and omega scans'
_diffrn_detector_area_resol_mean     0
_diffrn_reflns_number     16767
_diffrn_reflns_av_R_equivalents     0.0284
_diffrn_reflns_av_sigmaI/netI     0.0346
_diffrn_reflns_theta_min     2.62
_diffrn_reflns_theta_max     35.54
_diffrn_reflns_theta_full     35.54
_diffrn_measured_fraction_theta_max     0.975
_diffrn_measured_fraction_theta_full     0.975
_diffrn_reflns_limit_h_min     -15
_diffrn_reflns_limit_h_max     15
_diffrn_reflns_limit_k_min     -20
_diffrn_reflns_limit_k_max     20
_diffrn_reflns_limit_l_min     -21
_diffrn_reflns_limit_l_max     20
_diffrn_standards_number     0
_diffrn_standards_interval_count     0
_diffrn_standards_interval_time     0
_diffrn_standards_decay_%     0
_refine_special_details
;
 Refinement of F^2^ against ALL reflections.  The weighted R-factor wR and
 goodness of fit S are based on F^2^, conventional R-factors R are based
 on F, with F set to zero for negative F^2^. The threshold expression of
 F^2^ > 2sigma(F^2^) is used only for calculating R-factors(gt) etc. and is
 not relevant to the choice of reflections for refinement.  R-factors based
 on F^2^ are statistically about twice as large as those based on F, and R-
 factors based on ALL data will be even larger.
;
_reflns_number_total     5154
_reflns_number_gt     2879
_reflns_threshold_expression     I>2sigma(I)
_refine_ls_structure_factor_coef     Fsqd
_refine_ls_matrix_type     full
_refine_ls_R_factor_all     0.1016
_refine_ls_R_factor_gt     0.0509
_refine_ls_wR_factor_gt     0.1318
_refine_ls_wR_factor_ref     0.1638
_refine_ls_goodness_of_fit_ref     1.046
_refine_ls_restrained_S_all     1.046
_refine_ls_number_reflns     5154
_refine_ls_number_parameters     146
_refine_ls_number_restraints     0
_refine_ls_hydrogen_treatment     constr
_refine_ls_weighting_scheme     calc
_refine_ls_weighting_details
         'calc w=1/[\s^2^(Fo^2^)+(0.0674P)^2^+0.1605P] where P=(Fo^2^+2Fc^2^)/3'
_atom_sites_solution_hydrogens     geom
_atom_sites_solution_primary     direct
_atom_sites_solution_secondary     difmap
_refine_ls_shift/su_max     0.000
_refine_ls_shift/su_mean     0.000
_refine_diff_density_max     0.342
_refine_diff_density_min     -0.230
_refine_ls_extinction_method     none
_refine_ls_extinction_coef     ?
loop_
    _atom_type_symbol
    _atom_type_description
    _atom_type_scat_dispersion_real
    _atom_type_scat_dispersion_imag
    _atom_type_scat_source
    'C' 'C' 0.0033 0.0016
                         'International Tables Vol C Tables 4.2.6.8 and 6.1.1.4'
    'H' 'H' 0.0000 0.0000
                         'International Tables Vol C Tables 4.2.6.8 and 6.1.1.4'
    'O' 'O' 0.0106 0.0060
                         'International Tables Vol C Tables 4.2.6.8 and 6.1.1.4'
_computing_data_collection     'SMART (Bruker, 2001)'
_computing_cell_refinement     'SAINT (Bruker, 2002)'
_computing_data_reduction     'SAINT (Bruker, 2002)'
_computing_structure_solution     'SHELXS97 (Sheldrick, 2008)'
_computing_structure_refinement     'SHELXL97 (Sheldrick, 2008)'
_computing_molecular_graphics     'SHELXTL (Sheldrick, 2008)'
_computing_publication_material     'SHELXL97 (Sheldrick, 2008)'
loop_
    _atom_site_type_symbol
    _atom_site_label
    _atom_site_fract_x
    _atom_site_fract_y
    _atom_site_fract_z
    _atom_site_U_iso_or_equiv
    _atom_site_adp_type
    _atom_site_calc_flag
    _atom_site_refinement_flags
    _atom_site_occupancy
    _atom_site_symmetry_multiplicity
    _atom_site_disorder_assembly
    _atom_site_disorder_group
    O O1 -0.82218(13) 0.56947(7) -0.25960(9) 0.0452(2) Uani d . 1 1 . .
    O O2 -0.61141(15) 0.54988(8) -0.28929(11) 0.0530(3) Uani d . 1 1 . .
    O O3 -0.42322(12) 0.15018(7) 0.07878(8) 0.0403(2) Uani d . 1 1 . .
    O O4 -0.11518(12) 0.04803(7) 0.33477(8) 0.0406(2) Uani d . 1 1 . .
    C C1 -0.68021(16) 0.51813(9) -0.24305(12) 0.0374(2) Uani d . 1 1 . .
    C C2 -0.61826(15) 0.41940(9) -0.16212(11) 0.0341(2) Uani d . 1 1 . .
    C C3 -0.68284(16) 0.39335(10) -0.09580(12) 0.0379(2) Uani d . 1 1 . .
    H H3A -0.7724 0.4370 -0.1051 0.045 Uiso calc R 1 1 . .
    C C4 -0.61502(17) 0.30326(10) -0.01627(12) 0.0392(3) Uani d . 1 1 . .
    H H4A -0.6582 0.2868 0.0283 0.047 Uiso calc R 1 1 . .
    C C5 -0.48191(15) 0.23687(9) -0.00255(11) 0.0332(2) Uani d . 1 1 . .
    C C6 -0.41928(18) 0.26088(10) -0.07013(13) 0.0418(3) Uani d . 1 1 . .
    H H6A -0.3329 0.2159 -0.0631 0.050 Uiso calc R 1 1 . .
    C C7 -0.48635(18) 0.35259(10) -0.14845(13) 0.0421(3) Uani d . 1 1 . .
    H H7A -0.4423 0.3695 -0.1923 0.051 Uiso calc R 1 1 . .
    C C8 -0.27474(17) 0.08362(10) 0.10606(11) 0.0384(2) Uani d . 1 1 . .
    H H8A -0.1616 0.1261 0.1424 0.046 Uiso calc R 1 1 . .
    H H8B -0.3199 0.0500 0.0237 0.046 Uiso calc R 1 1 . .
    C C9 -0.22479(18) 0.00033(10) 0.20575(11) 0.0399(3) Uani d . 1 1 . .
    H H9A -0.3420 -0.0305 0.1791 0.048 Uiso calc R 1 1 . .
    H H9B -0.1505 -0.0563 0.2086 0.048 Uiso calc R 1 1 . .
    C C10 -0.06051(19) -0.02821(10) 0.43318(12) 0.0441(3) Uani d . 1 1 . .
    H H10A 0.0132 -0.0852 0.4361 0.053 Uiso calc R 1 1 . .
    H H10B -0.1743 -0.0590 0.4119 0.053 Uiso calc R 1 1 . .
    C C11 -0.8867(2) 0.67038(10) -0.33238(13) 0.0460(3) Uani d . 1 1 . .
    H H1 -0.7765 0.7084 -0.3088 0.055 Uiso calc R 1 1 . .
    H H2 -0.9433 0.7141 -0.3060 0.055 Uiso calc R 1 1 . .
    C C12 -1.0324(2) 0.65276(11) -0.48130(15) 0.0538(3) Uani d . 1 1 . .
    H H3 -1.0756 0.7204 -0.5266 0.081 Uiso calc R 1 1 . .
    H H4 -1.1405 0.6140 -0.5046 0.081 Uiso calc R 1 1 . .
    H H5 -0.9745 0.6126 -0.5082 0.081 Uiso calc R 1 1 . .
loop_
    _atom_site_aniso_label
    _atom_site_aniso_U_11
    _atom_site_aniso_U_22
    _atom_site_aniso_U_33
    _atom_site_aniso_U_12
    _atom_site_aniso_U_13
    _atom_site_aniso_U_23
    O1 0.0496(5) 0.0386(4) 0.0516(5) 0.0099(4) 0.0354(5) 0.0108(4)
    O2 0.0629(6) 0.0488(5) 0.0639(6) 0.0099(4) 0.0490(6) 0.0171(4)
    O3 0.0443(4) 0.0400(4) 0.0390(4) 0.0081(3) 0.0286(4) 0.0109(3)
    O4 0.0449(4) 0.0384(4) 0.0283(4) -0.0018(3) 0.0200(4) 0.0060(3)
    C1 0.0387(5) 0.0340(5) 0.0365(6) 0.0004(4) 0.0237(5) 0.0012(4)
    C2 0.0342(5) 0.0336(5) 0.0318(5) -0.0002(4) 0.0207(5) 0.0015(4)
    C3 0.0350(5) 0.0391(6) 0.0418(6) 0.0050(4) 0.0265(5) 0.0048(5)
    C4 0.0398(6) 0.0429(6) 0.0419(6) 0.0015(5) 0.0301(5) 0.0058(5)
    C5 0.0337(5) 0.0334(5) 0.0279(5) -0.0001(4) 0.0184(4) 0.0018(4)
    C6 0.0493(6) 0.0420(6) 0.0451(6) 0.0120(5) 0.0359(6) 0.0090(5)
    C7 0.0505(7) 0.0439(6) 0.0438(6) 0.0073(5) 0.0362(6) 0.0085(5)
    C8 0.0412(6) 0.0407(6) 0.0307(5) 0.0063(5) 0.0227(5) 0.0054(4)
    C9 0.0435(6) 0.0361(6) 0.0325(5) 0.0030(5) 0.0220(5) 0.0029(4)
    C10 0.0472(6) 0.0412(6) 0.0331(6) -0.0003(5) 0.0220(5) 0.0096(5)
    C11 0.0531(7) 0.0315(6) 0.0506(7) 0.0063(5) 0.0333(6) 0.0033(5)
    C12 0.0563(8) 0.0441(7) 0.0519(8) 0.0086(6) 0.0320(7) 0.0073(6)
_geom_special_details
;
 All esds (except the esd in the dihedral angle between two l.s. planes)
 are estimated using the full covariance matrix.  The cell esds are taken
 into account individually in the estimation of esds in distances, angles
 and torsion angles; correlations between esds in cell parameters are only
 used when they are defined by crystal symmetry.  An approximate (isotropic)
 treatment of cell esds is used for estimating esds involving l.s. planes.
;
loop_
    _geom_bond_atom_site_label_1
    _geom_bond_atom_site_label_2
    _geom_bond_site_symmetry_2
    _geom_bond_distance
    _geom_bond_publ_flag
    O1 C1 . 1.3428(14) ?
    O1 C11 . 1.4573(15) ?
    O2 C1 . 1.2072(14) ?
    O3 C5 . 1.3650(13) ?
    O3 C8 . 1.4327(14) ?
    O4 C10 . 1.4140(13) ?
    O4 C9 . 1.4199(14) ?
    C1 C2 . 1.4821(15) ?
    C2 C7 . 1.3886(16) ?
    C2 C3 . 1.3912(16) ?
    C3 C4 . 1.3800(16) ?
    C3 H3A . 0.9300 ?
    C4 C5 . 1.3939(16) ?
    C4 H4A . 0.9300 ?
    C5 C6 . 1.3856(15) ?
    C6 C7 . 1.3896(17) ?
    C6 H6A . 0.9300 ?
    C7 H7A . 0.9300 ?
    C8 C9 . 1.4978(16) ?
    C8 H8A . 0.9700 ?
    C8 H8B . 0.9700 ?
    C9 H9A . 0.9700 ?
    C9 H9B . 0.9700 ?
    C10 C10 3_556 1.506(3) ?
    C10 H10A . 0.9700 ?
    C10 H10B . 0.9700 ?
    C11 C12 . 1.497(2) ?
    C11 H1 . 0.9700 ?
    C11 H2 . 0.9700 ?
    C12 H3 . 0.9600 ?
    C12 H4 . 0.9600 ?
    C12 H5 . 0.9600 ?
loop_
    _geom_angle_atom_site_label_1
    _geom_angle_atom_site_label_2
    _geom_angle_atom_site_label_3
    _geom_angle_site_symmetry_1
    _geom_angle_site_symmetry_3
    _geom_angle
    _geom_angle_publ_flag
    C1 O1 C11 . . 116.75(10) ?
    C5 O3 C8 . . 118.36(9) ?
    C10 O4 C9 . . 111.23(9) ?
    O2 C1 O1 . . 123.13(11) ?
    O2 C1 C2 . . 124.26(11) ?
    O1 C1 C2 . . 112.62(10) ?
    C7 C2 C3 . . 118.97(10) ?
    C7 C2 C1 . . 118.80(10) ?
    C3 C2 C1 . . 122.19(10) ?
    C4 C3 C2 . . 120.53(10) ?
    C4 C3 H3A . . 119.7 ?
    C2 C3 H3A . . 119.7 ?
    C3 C4 C5 . . 120.15(10) ?
    C3 C4 H4A . . 119.9 ?
    C5 C4 H4A . . 119.9 ?
    O3 C5 C6 . . 124.56(10) ?
    O3 C5 C4 . . 115.59(9) ?
    C6 C5 C4 . . 119.85(10) ?
    C5 C6 C7 . . 119.55(10) ?
    C5 C6 H6A . . 120.2 ?
    C7 C6 H6A . . 120.2 ?
    C2 C7 C6 . . 120.93(10) ?
    C2 C7 H7A . . 119.5 ?
    C6 C7 H7A . . 119.5 ?
    O3 C8 C9 . . 108.14(9) ?
    O3 C8 H8A . . 110.1 ?
    C9 C8 H8A . . 110.1 ?
    O3 C8 H8B . . 110.1 ?
    C9 C8 H8B . . 110.1 ?
    H8A C8 H8B . . 108.4 ?
    O4 C9 C8 . . 109.14(10) ?
    O4 C9 H9A . . 109.9 ?
    C8 C9 H9A . . 109.9 ?
    O4 C9 H9B . . 109.9 ?
    C8 C9 H9B . . 109.9 ?
    H9A C9 H9B . . 108.3 ?
    O4 C10 C10 . 3_556 107.61(12) ?
    O4 C10 H10A . . 110.2 ?
    C10 C10 H10A 3_556 . 110.2 ?
    O4 C10 H10B . . 110.2 ?
    C10 C10 H10B 3_556 . 110.2 ?
    H10A C10 H10B . . 108.5 ?
    O1 C11 C12 . . 111.23(11) ?
    O1 C11 H1 . . 109.4 ?
    C12 C11 H1 . . 109.4 ?
    O1 C11 H2 . . 109.4 ?
    C12 C11 H2 . . 109.4 ?
    H1 C11 H2 . . 108.0 ?
    C11 C12 H3 . . 109.5 ?
    C11 C12 H4 . . 109.5 ?
    H3 C12 H4 . . 109.5 ?
    C11 C12 H5 . . 109.5 ?
    H3 C12 H5 . . 109.5 ?
    H4 C12 H5 . . 109.5 ?
loop_
    _geom_torsion_atom_site_label_1
    _geom_torsion_atom_site_label_2
    _geom_torsion_atom_site_label_3
    _geom_torsion_atom_site_label_4
    _geom_torsion_site_symmetry_1
    _geom_torsion_site_symmetry_2
    _geom_torsion_site_symmetry_3
    _geom_torsion_site_symmetry_4
    _geom_torsion
    _geom_torsion_publ_flag
    C11 O1 C1 O2 . . . . -2.72(18) ?
    C11 O1 C1 C2 . . . . 177.11(10) ?
    O2 C1 C2 C7 . . . . -6.63(18) ?
    O1 C1 C2 C7 . . . . 173.54(10) ?
    O2 C1 C2 C3 . . . . 171.16(12) ?
    O1 C1 C2 C3 . . . . -8.67(16) ?
    C7 C2 C3 C4 . . . . 0.82(18) ?
    C1 C2 C3 C4 . . . . -176.96(11) ?
    C2 C3 C4 C5 . . . . -0.53(18) ?
    C8 O3 C5 C6 . . . . 5.50(17) ?
    C8 O3 C5 C4 . . . . -174.91(10) ?
    C3 C4 C5 O3 . . . . 179.70(10) ?
    C3 C4 C5 C6 . . . . -0.70(18) ?
    O3 C5 C6 C7 . . . . -178.83(11) ?
    C4 C5 C6 C7 . . . . 1.60(19) ?
    C3 C2 C7 C6 . . . . 0.10(19) ?
    C1 C2 C7 C6 . . . . 177.96(11) ?
    C5 C6 C7 C2 . . . . -1.3(2) ?
    C5 O3 C8 C9 . . . . 175.32(9) ?
    C10 O4 C9 C8 . . . . -178.60(10) ?
    O3 C8 C9 O4 . . . . -74.22(12) ?
    C9 O4 C10 C10 . . . 3_556 177.97(13) ?
    C1 O1 C11 C12 . . . . 83.70(14) ?
_iucr_refine_instructions_details
;
TITL M in P2(1)/n                     P21/c
CELL  0.71073    9.2471   12.5300   13.2750    90.000   131.528    90.000
ZERR  2          0.0017    0.0020    0.0020     0.000     0.010     0.000
LATT   1
SYMM             - X ,    0.50000 + Y ,    0.50000 - Z
SFAC  C   2.31000  20.84392   1.02000  10.20751   1.58860   0.56870   0.86500 =
         51.65125   0.21560   0.00330   0.00160    11.500   0.68000  12.01000
SFAC  H   0.49300  10.51091   0.32291  26.12573   0.14019   3.14236   0.04081 =
         57.79977   0.00304   0.00000   0.00000     0.624   0.35000   1.00800
SFAC  O   3.04850  13.27711   2.28680   5.70111   1.54630   0.32390   0.86700 =
         32.90894   0.25080   0.01060   0.00600    32.500   0.68000  16.00000
UNIT    48   60  16
TEMP   298
L.S. 8
ACTA
CONF
HTAB
BOND $H
OMIT -2 0 2
OMIT -8 3 15
OMIT -8 1 15
OMIT -8 4 15
OMIT -9 2 17
OMIT -9 1 16
WGHT    0.067400    0.160500
FVAR       0.87845
REM  M in P2(1)/n                     P21/c
REM R1 =  0.0509 for   2879 Fo > 4sig(Fo)  and  0.1016 for all   5154 data
REM    146 parameters refined using      0 restraints
;
data_global
_journal_date_recd_electronic     2011-12-18
_journal_date_accepted     2012-02-04
_journal_name_full     'Acta Crystallographica, Section E'
_journal_year     2012
_journal_volume     68
_journal_issue      3
_journal_page_first     o714
_journal_page_last     o714
_journal_paper_category     QO
_journal_paper_doi     10.1107/S1600536812004874
_journal_coeditor_code     LD2043
_publ_contact_author_name     'Dr. Zhen Ma'
_publ_contact_author_address
;
     School of Chemical and Chemistry Engeneering
     Guangxi University
     Guangxi 530004
     People's Republic of China
;
_publ_contact_author_email     'mzmz2009@sohu.com'
_publ_contact_author_fax     '+86-771-3231552'
_publ_contact_author_phone     '+86-771-3231552'
_publ_section_title
;
Diethyl 4,4'-(3,6-dioxaoctane-1,8-diyldioxy)dibenzoate
;
loop_
    _publ_author_name
    _publ_author_address
    'Zhen Ma'
;    School of Chemistry and Chemical Engeneering
     Guangxi University
     Guangxi 530004
     People's Republic of China
;
    'Haisha Qin'
;    School of Chemistry and Chemical Engeneering
     Guangxi University
     Guangxi 530004
     People's Republic of China
;
    'Gang Lai'
;    School of Chemistry and Chemical Engeneering
     Guangxi University
     Guangxi 530004
     People's Republic of China
;
    'Jingjie Fan'
;    School of Chemistry and Chemical Engeneering
     Guangxi University
     Guangxi 530004
     People's Republic of China
;
