# Supplementary material for: Diethyl 4,4′-(3,6-dioxaoctane-1,8-diyl­dioxy)dibenzoate
Source: Acta Crystallogr Sect E Struct Rep Online. 2012 Feb 17;68(Pt 3):o714. doi: 10.1107/S1600536812004874 (PMC3295487; doi:10.1107/S1600536812004874)
Supplement: Supplementary file 2 [file e-68-0o714-Isup2.hkl]

# 
# h,k,l, Fc-squared, Fo-squared, sigma(Fo-squared) and status flag 
# 
data_I
_shelx_title ' M in P2(1)/n                     P21/c' 
_shelx_refln_list_code          4 
_shelx_F_calc_maximum      113.19 
_exptl_crystal_F_000       475.95 
_reflns_d_resolution_high  0.6114 
 
loop_ 
 _symmetry_equiv_pos_as_xyz 
 'x, y, z' 
 '-x, y+1/2, -z+1/2' 
 '-x, -y, -z' 
 'x, -y-1/2, z-1/2' 
 
_cell_length_a     9.2471 
_cell_length_b    12.5300 
_cell_length_c    13.2750 
_cell_angle_alpha  90.000 
_cell_angle_beta  131.528 
_cell_angle_gamma  90.000 
 
_shelx_F_squared_multiplier     1.000 
 
loop_ 
 _refln_index_h 
 _refln_index_k 
 _refln_index_l 
 _refln_F_squared_calc 
 _refln_F_squared_meas 
 _refln_F_squared_sigma 
 _refln_observed_status 
   1   0   0     3180.43     3120.14     41.90 o 
   2   0   0      502.75      553.83      5.96 o 
   3   0   0        4.69        3.56      0.44 o 
   4   0   0      772.86      763.72      9.69 o 
   5   0   0       12.69       12.23      1.08 o 
   6   0   0        9.70        8.66      0.88 o 
   7   0   0        0.41       -0.76      0.76 o 
   8   0   0        2.74        1.07      1.19 o 
   9   0   0        7.92        5.72      1.58 o 
  10   0   0       17.85       17.38      2.73 o 
  11   0   0        6.83       -2.55      5.83 o 
   1   1   0     1385.01     1413.86     12.68 o 
   2   1   0       17.33       18.46      0.40 o 
   3   1   0      539.17      527.89      4.77 o 
   4   1   0      906.96      916.35      8.13 o 
   5   1   0      124.87      124.29      1.65 o 
   6   1   0      259.96      249.99      2.83 o 
   7   1   0        0.25       -0.09      0.55 o 
   8   1   0        3.31        2.82      0.88 o 
   9   1   0        0.56        0.41      0.98 o 
  10   1   0        0.02       -0.71      1.36 o 
  11   1   0        0.07       -1.95      2.01 o 
   0   2   0     4043.38     3969.72     56.14 o 
   1   2   0     2941.21     3019.58     28.30 o 
   2   2   0     4333.20     4378.68     33.73 o 
   3   2   0      172.94      190.29      3.69 o 
   4   2   0      169.91      173.63      1.95 o 
   5   2   0        2.65        3.24      0.43 o 
   6   2   0        1.21       -0.49      0.49 o 
   7   2   0        8.00        7.96      0.68 o 
   8   2   0        9.82        9.81      0.99 o 
   9   2   0        2.26        1.58      1.03 o 
  10   2   0        0.46       -1.34      1.34 o 
  11   2   0        0.02       -1.72      1.72 o 
   1   3   0     1046.91     1074.20     12.17 o 
   2   3   0      411.03      483.48      4.53 o 
   3   3   0       12.95       15.06      0.68 o 
   4   3   0       84.38       79.23      1.20 o 
   5   3   0       53.29       47.83      1.06 o 
   6   3   0       11.26        8.54      0.62 o 
   7   3   0       21.86       23.23      1.09 o 
   8   3   0        8.09        5.96      0.94 o 
   9   3   0        0.45       -0.48      1.12 o 
  10   3   0        0.32       -1.70      1.70 o 
  11   3   0        0.13       -2.35      2.35 o 
   0   4   0       51.38       53.66      1.21 o 
   1   4   0        1.66        1.03      0.19 o 
   2   4   0       84.91       88.34      1.12 o 
   3   4   0        3.03        2.72      0.36 o 
   4   4   0        9.68        8.05      0.48 o 
   5   4   0        1.62        1.58      0.41 o 
   6   4   0        3.66        4.50      0.57 o 
   7   4   0       44.37       49.54      1.56 o 
   8   4   0        0.54        3.38      0.88 o 
   9   4   0        1.33       -0.23      1.89 o 
  10   4   0        0.04       -1.38      1.38 o 
  11   4   0        1.31       -1.49      2.07 o 
   1   5   0     1064.52     1144.60     10.63 o 
   2   5   0        5.17        8.56      0.70 o 
   3   5   0        2.00        4.91      0.38 o 
   4   5   0        6.35        3.55      0.44 o 
   5   5   0       50.10       47.19      1.21 o 
   6   5   0        5.27        3.41      0.58 o 
   7   5   0       13.09        9.74      0.87 o 
   8   5   0        2.66        4.34      0.96 o 
   9   5   0        0.22        0.94      1.09 o 
  10   5   0        0.03       -1.65      1.65 o 
   0   6   0       56.02       56.41      1.57 o 
   1   6   0      256.00      272.37      2.89 o 
   2   6   0      248.02      280.03      3.23 o 
   3   6   0       25.50       31.70      0.65 o 
   4   6   0       17.11       16.76      0.78 o 
   5   6   0        3.94        1.32      0.63 o 
   6   6   0       16.06       14.79      1.42 o 
   7   6   0        6.88        6.90      0.85 o 
   8   6   0        0.62        0.42      0.91 o 
   9   6   0       19.72       28.40      2.65 o 
  10   6   0        0.47        1.93      1.44 o 
   1   7   0      430.25      465.74      4.67 o 
   2   7   0        0.17        0.22      0.29 o 
   3   7   0       32.97       38.36      0.98 o 
   4   7   0       58.60       50.69      1.28 o 
   5   7   0      317.91      297.60      3.60 o 
   6   7   0       36.84       40.80      1.44 o 
   7   7   0        7.36        5.62      0.87 o 
   8   7   0        3.62        3.74      1.06 o 
   9   7   0        5.15        7.83      1.36 o 
  10   7   0       10.47       13.25      2.61 o 
   0   8   0      144.50      129.28      2.65 o 
   1   8   0      269.76      271.58      3.01 o 
   2   8   0       78.97       85.50      1.40 o 
   3   8   0        1.16        0.13      0.41 o 
   4   8   0      541.67      515.02      7.11 o 
   5   8   0       47.28       45.39      1.62 o 
   6   8   0        3.61        2.67      0.74 o 
   7   8   0        4.48        3.83      0.88 o 
   8   8   0       31.60       35.94      2.49 o 
   9   8   0       13.71       17.55      2.28 o 
  10   8   0        0.78        2.02      1.50 o 
   1   9   0       75.71       76.03      1.48 o 
   2   9   0     1015.24      953.95      9.99 o 
   3   9   0      379.28      356.36      4.74 o 
   4   9   0      100.23       95.76      2.07 o 
   5   9   0       24.10       21.44      1.24 o 
   6   9   0        4.63        4.16      0.85 o 
   7   9   0        7.38        7.39      1.09 o 
   8   9   0        7.15        9.49      1.33 o 
   9   9   0        0.01       -0.47      1.34 o 
  10   9   0        0.44       -1.93      4.39 o 
   0  10   0      486.23      456.39      7.33 o 
   1  10   0        7.71        7.62      0.62 o 
   2  10   0      710.73      667.30      7.31 o 
   3  10   0      211.43      205.89      3.21 o 
   4  10   0       18.60       16.82      1.29 o 
   5  10   0        1.50        0.55      0.74 o 
   6  10   0        2.60        2.45      1.02 o 
   7  10   0        9.39       10.71      1.08 o 
   8  10   0        0.26       -1.17      1.17 o 
   9  10   0        0.28       -2.01      2.01 o 
   1  11   0      200.70      189.33      2.73 o 
   2  11   0        0.00       -0.46      0.52 o 
   3  11   0      107.51      100.11      2.18 o 
   4  11   0       50.07       48.26      1.73 o 
   5  11   0        7.78        7.18      0.94 o 
   6  11   0       12.19       10.99      1.15 o 
   7  11   0        0.11       -0.67      1.15 o 
   8  11   0        1.06       -0.79      1.27 o 
   9  11   0        3.23        3.67      2.60 o 
   0  12   0      137.98      134.30      3.19 o 
   1  12   0       15.66       12.63      0.76 o 
   2  12   0        9.64        6.76      0.68 o 
   3  12   0       12.14       10.24      0.89 o 
   4  12   0       42.07       45.31      1.85 o 
   5  12   0        6.76        6.67      1.01 o 
   6  12   0        0.43       -0.94      1.02 o 
   7  12   0        0.03       -0.62      1.14 o 
   8  12   0        0.43       -1.55      1.55 o 
   9  12   0        0.04        2.46      2.39 o 
   1  13   0        0.69        0.59      0.61 o 
   2  13   0        1.84        2.55      0.66 o 
   3  13   0       13.77       13.36      1.05 o 
   4  13   0        3.74        4.33      0.94 o 
   5  13   0        0.93        0.65      0.98 o 
   6  13   0        3.53        1.44      1.39 o 
   7  13   0        0.25        0.32      1.44 o 
   8  13   0        0.31        0.63      2.24 o 
   0  14   0       15.05       11.19      1.22 o 
   1  14   0       10.80       10.79      0.95 o 
   2  14   0        6.24        5.06      0.78 o 
   3  14   0       10.35       10.61      1.07 o 
   4  14   0       15.90       19.25      2.12 o 
   5  14   0       41.53       46.78      2.14 o 
   6  14   0        0.08        1.36      1.88 o 
   7  14   0        0.41        2.17      2.19 o 
   8  14   0        0.02       -0.08      2.67 o 
   1  15   0        1.55        0.10      0.74 o 
   2  15   0       22.67       24.07      1.79 o 
   3  15   0       59.75       67.47      3.18 o 
   4  15   0        0.23        0.07      1.04 o 
   5  15   0        1.25        2.83      1.39 o 
   6  15   0        5.25       22.57      6.29 o 
   7  15   0        6.74       11.72      5.73 o 
   0  16   0        3.05        2.91      1.21 o 
   1  16   0        0.57       -0.23      0.91 o 
   2  16   0       15.04       16.42      1.23 o 
   3  16   0       23.20       27.30      1.81 o 
   4  16   0        0.41        1.07      1.90 o 
   5  16   0        4.42       13.32      5.05 o 
   6  16   0        0.23        7.93      5.29 o 
   1  17   0        0.49       -0.83      1.30 o 
   2  17   0        0.30        2.21      1.70 o 
   3  17   0       28.02       30.01      2.52 o 
   4  17   0        0.42        3.21      4.28 o 
   5  17   0        0.74        1.79      4.90 o 
   0  18   0        1.04       -1.30      2.94 o 
   1  18   0       13.22       13.37      3.63 o 
   2  18   0        3.72        6.49      3.63 o 
   3  18   0        3.78        2.75      3.95 o 
   4  18   0        0.98        3.19      4.34 o 
   5  18   0        0.93       -1.46      4.82 o 
   1  19   0        3.38        1.74      3.72 o 
   2  19   0        1.87       -3.55      3.71 o 
   3  19   0        0.48       -3.05      4.02 o 
   4  19   0        1.12       -0.48      4.41 o 
   1  20   0        2.77       -0.10      4.20 o 
   2  20   0        1.62        0.71      4.24 o 
 -11   1   1        2.17       -1.44      1.44 o 
 -10   1   1        5.23        4.19      1.22 o 
  -9   1   1        4.72        3.29      0.96 o 
  -8   1   1        9.68       11.20      0.94 o 
  -7   1   1      156.55      156.65      2.27 o 
  -6   1   1       30.23       30.35      0.88 o 
  -5   1   1      213.91      226.13      2.43 o 
  -4   1   1      122.79      137.86      1.59 o 
  -3   1   1       26.65       28.39      0.51 o 
  -2   1   1     3991.62     4130.79     32.79 o 
  -1   1   1      348.55      359.80     11.23 o 
   0   1   1       42.48       39.25      1.41 o 
   1   1   1      755.25      811.00      6.43 o 
   2   1   1     1038.00     1099.60     10.14 o 
   3   1   1       43.26       54.41      0.92 o 
   4   1   1      107.45      110.75      1.47 o 
   5   1   1      582.70      591.91      5.60 o 
   6   1   1       81.75       67.22      1.39 o 
   7   1   1        0.01       -0.67      0.67 o 
   8   1   1        3.79        2.73      0.95 o 
   9   1   1        5.78        3.39      1.18 o 
  10   1   1        0.16       -1.95      1.95 o 
 -11   2   1        0.36       -1.85      1.85 o 
 -10   2   1        0.04       -1.12      1.12 o 
  -9   2   1       14.59       13.38      1.18 o 
  -8   2   1       29.38       30.07      1.57 o 
  -7   2   1        5.99        5.24      0.64 o 
  -6   2   1       31.24       26.04      0.86 o 
  -5   2   1      155.30      151.73      1.82 o 
  -4   2   1       14.41       14.75      0.65 o 
  -3   2   1      279.44      295.52      2.42 o 
  -2   2   1     1411.81     1525.03     12.41 o 
  -1   2   1       80.42       75.19      0.95 o 
   0   2   1      307.29      338.07      3.27 o 
   1   2   1     8652.10     8401.49     75.93 o 
   2   2   1     2690.66     2774.78     25.23 o 
   3   2   1        3.00        5.74      0.63 o 
   4   2   1       58.65       53.06      1.02 o 
   5   2   1       35.15       32.39      1.02 o 
   6   2   1        2.64        1.28      0.76 o 
   7   2   1       19.03       18.80      2.20 o 
   8   2   1        0.29       -0.89      0.89 o 
   9   2   1        2.90        1.25      1.14 o 
  10   2   1        1.72       -1.58      1.58 o 
 -11   3   1        0.45       -1.43      1.43 o 
 -10   3   1        0.08       -1.14      1.14 o 
  -9   3   1        8.12        6.25      0.99 o 
  -8   3   1       56.34       61.37      1.90 o 
  -7   3   1        8.80        8.34      0.69 o 
  -6   3   1       62.96       55.92      1.17 o 
  -5   3   1        0.57        1.33      0.38 o 
  -4   3   1      102.61      110.83      1.41 o 
  -3   3   1      135.75      155.07      2.01 o 
  -2   3   1     8554.55     8246.29     64.29 o 
  -1   3   1     3708.82     3627.28     32.42 o 
   0   3   1     1300.86     1317.14     11.31 o 
   1   3   1     1451.75     1527.32     12.06 o 
   2   3   1      381.61      382.10      4.00 o 
   3   3   1        6.62        8.72      0.67 o 
   4   3   1       48.28       42.31      0.96 o 
   5   3   1       12.19       10.10      0.60 o 
   6   3   1       19.76       15.86      1.16 o 
   7   3   1       69.08       70.08      1.95 o 
   8   3   1        0.43        0.46      0.96 o 
   9   3   1        0.01       -1.10      1.10 o 
  10   3   1        3.50        0.67      2.24 o 
 -11   4   1        0.02       -1.43      1.43 o 
 -10   4   1        0.27       -1.08      1.20 o 
  -9   4   1        8.50       10.22      1.09 o 
  -8   4   1       82.79       96.70      2.97 o 
  -7   4   1       62.29       62.68      1.50 o 
  -6   4   1        5.51        3.10      0.54 o 
  -5   4   1      145.59      137.21      1.63 o 
  -4   4   1      120.92      121.88      1.63 o 
  -3   4   1      113.87      118.73      1.44 o 
  -2   4   1       29.77       33.00      0.53 o 
  -1   4   1     1309.70     1390.28     11.64 o 
   0   4   1      212.12      209.62      2.00 o 
   1   4   1      573.19      611.53      5.81 o 
   2   4   1        2.00        1.39      0.31 o 
   3   4   1      328.24      370.52      3.82 o 
   4   4   1      192.36      188.67      2.32 o 
   5   4   1      349.95      328.10      3.70 o 
   6   4   1       80.58       77.92      1.65 o 
   7   4   1        7.37        8.26      0.88 o 
   8   4   1        8.26        6.60      1.06 o 
   9   4   1        3.70        2.05      1.72 o 
  10   4   1        1.19       -1.32      1.83 o 
 -11   5   1        2.75        2.36      1.92 o 
 -10   5   1        0.96        2.13      1.26 o 
  -9   5   1       21.74       27.48      1.70 o 
  -8   5   1        0.00        1.04      0.78 o 
  -7   5   1        0.67       -0.02      0.58 o 
  -6   5   1       10.70        9.26      0.67 o 
  -5   5   1       30.82       31.60      0.86 o 
  -4   5   1      286.45      274.83      2.73 o 
  -3   5   1        6.58        6.49      0.35 o 
  -2   5   1       13.68       11.09      0.58 o 
  -1   5   1      228.66      233.93      2.44 o 
   0   5   1        1.39        1.33      0.30 o 
   1   5   1       73.06       77.67      1.14 o 
   2   5   1        0.05       -0.34      0.34 o 
   3   5   1       14.86       12.20      0.80 o 
   4   5   1       53.92       61.14      1.26 o 
   5   5   1       13.01       11.59      1.12 o 
   6   5   1      233.62      223.56      2.95 o 
   7   5   1        3.87        2.78      0.85 o 
   8   5   1        0.71       -0.24      0.97 o 
   9   5   1        4.61        2.46      1.23 o 
  10   5   1        0.24        0.24      1.71 o 
 -11   6   1        4.00        3.83      3.51 o 
 -10   6   1       11.96       15.15      1.76 o 
  -9   6   1       25.93       30.53      1.79 o 
  -8   6   1       15.55       15.38      1.06 o 
  -7   6   1        4.89        4.94      0.75 o 
  -6   6   1       11.68       10.33      0.69 o 
  -5   6   1        2.57        1.91      0.40 o 
  -4   6   1       14.34       11.63      0.64 o 
  -3   6   1        2.74        5.14      0.32 o 
  -2   6   1        0.29       -0.02      0.27 o 
  -1   6   1      689.46      686.97      6.58 o 
   0   6   1     1437.39     1482.89     12.66 o 
   1   6   1      381.08      387.55      3.93 o 
   2   6   1       13.27       11.26      0.56 o 
   3   6   1       92.06       82.24      1.36 o 
   4   6   1       11.36        8.33      0.73 o 
   5   6   1       29.40       35.12      1.35 o 
   6   6   1      134.55      129.19      2.52 o 
   7   6   1        0.28       -0.25      0.77 o 
   8   6   1       10.15        9.43      1.20 o 
   9   6   1        1.89        1.01      1.24 o 
  10   6   1        8.43       10.85      2.03 o 
 -11   7   1        1.07        3.30      3.12 o 
 -10   7   1        4.00        5.90      1.42 o 
  -9   7   1        0.89        0.95      1.15 o 
  -8   7   1        0.00        0.09      0.80 o 
  -7   7   1        4.80        3.40      0.72 o 
  -6   7   1      386.13      370.44      3.94 o 
  -5   7   1      182.71      171.85      1.96 o 
  -4   7   1       49.91       48.09      0.85 o 
  -3   7   1        4.48        2.91      0.39 o 
  -2   7   1      198.29      197.61      2.70 o 
  -1   7   1      338.46      375.09      4.16 o 
   0   7   1      414.81      413.77      3.83 o 
   1   7   1      325.03      308.44      4.53 o 
   2   7   1        0.06        0.23      0.31 o 
   3   7   1      148.50      130.99      1.69 o 
   4   7   1      968.31      950.65     10.94 o 
   5   7   1      225.54      217.79      3.09 o 
   6   7   1       17.08       16.42      1.33 o 
   7   7   1        3.51        2.42      0.90 o 
   8   7   1        0.11       -1.17      1.17 o 
   9   7   1        3.06        4.45      1.76 o 
  10   7   1        0.82        2.52      1.87 o 
 -10   8   1        2.56        2.73      1.92 o 
  -9   8   1        7.01        8.40      1.24 o 
  -8   8   1        1.47       -0.01      0.87 o 
  -7   8   1        9.49        7.81      0.84 o 
  -6   8   1        6.75        6.31      0.71 o 
  -5   8   1       20.51       21.31      1.10 o 
  -4   8   1        0.54        0.10      0.48 o 
  -3   8   1      136.90      135.66      2.20 o 
  -2   8   1      134.81      122.08      2.13 o 
  -1   8   1        6.83        6.05      0.77 o 
   0   8   1      127.23      125.06      1.49 o 
   1   8   1      101.18       94.29      1.46 o 
   2   8   1       33.21       27.80      0.93 o 
   3   8   1      753.68      742.53      7.98 o 
   4   8   1      154.41      139.29      2.46 o 
   5   8   1        1.17        0.81      0.67 o 
   6   8   1        1.66        0.09      0.87 o 
   7   8   1        5.76        5.22      1.01 o 
   8   8   1        0.92        0.45      1.19 o 
   9   8   1       11.96       14.15      1.93 o 
 -10   9   1        0.43       -1.74      1.74 o 
  -9   9   1        2.24        0.96      1.52 o 
  -8   9   1        7.73        7.12      1.09 o 
  -7   9   1        0.76       -0.77      0.77 o 
  -6   9   1       25.44       28.27      1.70 o 
  -5   9   1       36.26       33.74      1.43 o 
  -4   9   1      338.32      313.86      4.28 o 
  -3   9   1      168.95      169.68      2.70 o 
  -2   9   1        4.90        5.95      0.58 o 
  -1   9   1       17.65       17.44      0.86 o 
   0   9   1       67.23       71.76      1.16 o 
   1   9   1      103.49      100.94      1.60 o 
   2   9   1        6.00        4.37      0.54 o 
   3   9   1      155.46      143.90      2.33 o 
   4   9   1       17.16       14.23      1.10 o 
   5   9   1       12.88       10.71      0.93 o 
   6   9   1       47.89       52.79      2.25 o 
   7   9   1       39.27       39.57      2.03 o 
   8   9   1        8.65        6.40      1.34 o 
   9   9   1        0.10        1.73      1.72 o 
 -10  10   1        0.21       -1.80      1.80 o 
  -9  10   1        3.76        2.44      1.64 o 
  -8  10   1       12.10       13.24      1.23 o 
  -7  10   1       59.69       63.10      2.90 o 
  -6  10   1        0.58        0.14      0.84 o 
  -5  10   1       26.24       26.37      1.45 o 
  -4  10   1        2.92        2.92      0.70 o 
  -3  10   1      274.90      258.08      3.74 o 
  -2  10   1       30.69       27.16      1.48 o 
  -1  10   1       11.12       10.06      0.62 o 
   0  10   1        3.63        3.44      0.42 o 
   1  10   1      194.06      181.24      2.39 o 
   2  10   1        9.58        8.41      0.82 o 
   3  10   1      170.27      157.40      2.50 o 
   4  10   1       16.89       14.61      0.97 o 
   5  10   1        1.38       -0.33      0.85 o 
   6  10   1        0.60       -0.59      1.00 o 
   7  10   1       11.68        9.54      1.23 o 
   8  10   1        1.65        1.96      1.62 o 
   9  10   1        0.32        2.10      2.31 o 
  -9  11   1        0.03       -1.65      1.65 o 
  -8  11   1        0.08       -0.51      1.32 o 
  -7  11   1        5.98        4.58      1.04 o 
  -6  11   1       56.68       62.90      3.21 o 
  -5  11   1       46.39       45.37      2.03 o 
  -4  11   1        6.07        6.30      0.79 o 
  -3  11   1       55.58       56.32      1.71 o 
  -2  11   1        1.11        1.86      0.58 o 
  -1  11   1      146.17      130.28      2.53 o 
   0  11   1        3.25        3.36      0.39 o 
   1  11   1       37.91       36.44      1.31 o 
   2  11   1       81.33       80.30      1.80 o 
   3  11   1      165.75      156.21      2.81 o 
   4  11   1        0.89        0.78      0.76 o 
   5  11   1        0.38       -0.56      0.91 o 
   6  11   1        0.26       -0.48      1.06 o 
   7  11   1        1.47       -0.50      1.31 o 
   8  11   1        1.32        3.78      1.96 o 
  -9  12   1        1.94        1.70      1.81 o 
  -8  12   1        0.24       -0.15      1.60 o 
  -7  12   1        0.03       -1.17      1.17 o 
  -6  12   1       16.54       15.04      1.32 o 
  -5  12   1       18.80       24.84      2.88 o 
  -4  12   1       47.00       47.03      1.75 o 
  -3  12   1        3.01        2.30      0.72 o 
  -2  12   1        6.49        6.53      0.68 o 
  -1  12   1       68.91       72.13      1.71 o 
   0  12   1       20.72       17.36      1.29 o 
   1  12   1        0.55        0.73      0.58 o 
   2  12   1       45.52       48.40      1.55 o 
   3  12   1       16.95       17.19      1.05 o 
   4  12   1       38.22       40.76      2.85 o 
   5  12   1       21.77       21.09      2.71 o 
   6  12   1        2.39        1.59      1.69 o 
   7  12   1        0.00       -0.86      1.52 o 
   8  12   1        1.93        3.78      1.74 o 
  -9  13   1        0.02       -0.03      2.40 o 
  -8  13   1        1.16        0.24      1.69 o 
  -7  13   1        0.31        0.05      1.70 o 
  -6  13   1        0.02       -0.59      1.44 o 
  -5  13   1       43.72       50.57      2.33 o 
  -4  13   1       10.59        9.95      1.16 o 
  -3  13   1       30.53       29.94      1.68 o 
  -2  13   1       97.38       96.31      2.17 o 
  -1  13   1        0.29       -0.25      0.59 o 
   0  13   1      173.15      168.73      2.63 o 
   1  13   1        5.30        5.29      0.79 o 
   2  13   1       19.38       17.92      1.05 o 
   3  13   1        3.81        4.19      0.96 o 
   4  13   1        3.56        5.67      1.07 o 
   5  13   1        1.54        2.58      1.54 o 
   6  13   1        1.29        0.17      1.66 o 
   7  13   1        0.21       -0.39      1.61 o 
   8  13   1        0.13        0.41      2.37 o 
  -8  14   1        0.16       -1.53      1.69 o 
  -7  14   1        0.12        0.34      2.26 o 
  -6  14   1       23.24       34.13      3.81 o 
  -5  14   1       56.67       64.81      4.09 o 
  -4  14   1        1.54        1.66      1.87 o 
  -3  14   1        0.33       -0.61      0.93 o 
  -2  14   1       18.63       17.02      1.37 o 
  -1  14   1       26.66       23.14      1.39 o 
   0  14   1        0.19        1.03      0.73 o 
   1  14   1       81.94       89.74      2.21 o 
   2  14   1        3.03        3.96      0.93 o 
   3  14   1        0.31        0.59      0.95 o 
   4  14   1        0.42        0.06      1.42 o 
   5  14   1       12.57       11.42      1.92 o 
   6  14   1        2.26        6.11      2.34 o 
   7  14   1        0.05       -0.12      2.43 o 
  -8  15   1        0.58        3.02      4.28 o 
  -7  15   1        1.41        5.38      2.40 o 
  -6  15   1        0.17        1.98      1.82 o 
  -5  15   1        0.30       -1.16      1.55 o 
  -4  15   1        5.48        5.15      1.67 o 
  -3  15   1       17.22       17.45      1.69 o 
  -2  15   1        6.97        4.39      1.48 o 
  -1  15   1        3.04        1.54      1.09 o 
   0  15   1        1.24        0.75      1.07 o 
   1  15   1       11.50       13.80      1.30 o 
   2  15   1        6.76       10.02      1.30 o 
   3  15   1        0.10       -0.20      1.21 o 
   4  15   1        2.59        1.38      1.60 o 
   5  15   1        0.54        0.02      1.72 o 
   6  15   1        5.45       11.32      3.78 o 
   7  15   1        0.21        6.37      2.60 o 
  -7  16   1       10.32       23.65      7.35 o 
  -6  16   1        0.14        4.68      6.00 o 
  -5  16   1        2.58        2.86      1.74 o 
  -4  16   1        6.38        5.32      1.67 o 
  -3  16   1        2.53        3.26      2.00 o 
  -2  16   1        0.74        0.09      1.16 o 
  -1  16   1        1.05       -0.22      1.10 o 
   0  16   1        0.34       -0.42      1.09 o 
   1  16   1       19.29       22.42      1.39 o 
   2  16   1       25.73       36.74      3.91 o 
   3  16   1        5.20        6.30      1.67 o 
   4  16   1        0.59        0.34      1.64 o 
   5  16   1        1.77       14.50      5.25 o 
   6  16   1        8.78       26.25      6.10 o 
  -6  17   1        0.04        5.08      5.35 o 
  -5  17   1        1.22        6.87      4.92 o 
  -4  17   1        0.36       -1.59      1.59 o 
  -3  17   1        0.27        0.62      1.85 o 
  -2  17   1       10.96       12.19      2.07 o 
  -1  17   1        0.17       -1.14      1.14 o 
   0  17   1        1.27       -0.62      1.21 o 
   1  17   1        0.27       -0.21      1.40 o 
   2  17   1        0.23        1.13      1.52 o 
   3  17   1       14.05       16.87      4.38 o 
   4  17   1        0.02        4.37      4.35 o 
  -5  18   1        4.06       13.21      5.38 o 
  -3  18   1        2.46        2.63      3.38 o 
  -2  18   1       16.60       20.70      3.90 o 
  -1  18   1        1.43        2.24      1.98 o 
   0  18   1       17.72       21.14      2.04 o 
   1  18   1        0.01       -0.20      1.56 o 
   2  18   1        3.39        4.78      2.56 o 
   3  18   1        3.83        5.52      3.98 o 
   4  18   1        0.13        1.52      4.48 o 
  -4  19   1        0.12       -0.98      4.39 o 
   0  19   1        0.49        0.78      3.50 o 
   1  19   1        7.99        6.53      4.07 o 
   2  19   1        3.50       -1.46      3.90 o 
   3  19   1        1.33       -4.12      4.12 o 
  -2  20   1        0.37       -2.50      4.03 o 
  -1  20   1        0.04       -3.55      3.55 o 
   0  20   1        7.91        1.39      4.02 o 
   1  20   1        0.04       -3.95      3.95 o 
 -12   0   2        0.80       -3.52      3.52 o 
 -11   0   2        0.23       -1.77      1.77 o 
 -10   0   2        1.50        0.14      1.54 o 
  -9   0   2        4.93        3.86      1.15 o 
  -8   0   2       48.70       44.14      2.10 o 
  -7   0   2        0.05       -0.72      0.72 o 
  -6   0   2      197.77      202.06      2.83 o 
  -5   0   2       51.17       35.45      1.21 o 
  -4   0   2      689.99      709.72      7.67 o 
  -3   0   2     7802.81     7449.46    120.14 o 
   0   0   2       37.57       59.34      1.18 o 
   1   0   2        0.27        0.12      0.24 o 
   2   0   2        3.95        2.55      0.41 o 
   3   0   2       85.81       96.31      1.80 o 
   4   0   2      192.53      193.01      3.11 o 
   5   0   2        1.66        0.49      1.04 o 
   6   0   2        0.13       -0.61      1.03 o 
   7   0   2        5.81        3.71      1.26 o 
   8   0   2        6.21        4.26      1.58 o 
   9   0   2       14.84       13.74      2.52 o 
  10   0   2        0.40        0.09      2.44 o 
 -12   1   2        0.01        1.61      3.47 o 
 -11   1   2        0.16       -1.25      1.25 o 
 -10   1   2        7.69        5.99      1.10 o 
  -9   1   2        0.95       -0.27      0.79 o 
  -8   1   2       37.56       38.55      1.53 o 
  -7   1   2       26.97       23.38      1.13 o 
  -6   1   2      271.18      270.13      2.49 o 
  -5   1   2      458.34      480.39      4.49 o 
  -4   1   2        6.01        5.08      0.42 o 
  -3   1   2        3.78        4.25      0.40 o 
  -2   1   2     2373.59     2330.09     44.72 o 
  -1   1   2      455.31      441.53      7.37 o 
   0   1   2     3067.96     3084.65     34.49 o 
   1   1   2     1111.58     1170.97     10.46 o 
   2   1   2       99.11      107.19      1.40 o 
   3   1   2       31.74       26.39      0.76 o 
   4   1   2      273.61      266.25      2.81 o 
   5   1   2        7.43        7.39      0.64 o 
   6   1   2        6.57        4.51      0.69 o 
   7   1   2        2.14       -0.17      0.78 o 
   8   1   2        0.53       -1.00      1.00 o 
   9   1   2        0.44       -1.17      1.17 o 
  10   1   2        0.48       -2.58      2.58 o 
 -12   2   2        0.01       -3.43      3.43 o 
 -11   2   2        1.93       -0.94      1.29 o 
 -10   2   2       14.12       11.29      1.19 o 
  -9   2   2        0.79        0.14      0.81 o 
  -8   2   2        6.96        8.37      0.76 o 
  -7   2   2        2.39        2.04      0.57 o 
  -6   2   2        9.69        8.18      0.45 o 
  -5   2   2      394.77      404.72      3.87 o 
  -4   2   2      545.97      604.45      4.69 o 
  -3   2   2      966.92     1031.01      7.98 o 
  -2   2   2     1169.76     1204.89     11.15 o 
  -1   2   2     1666.42     1826.35     17.18 o 
   0   2   2    12811.55    12587.55    150.20 o 
   1   2   2     3355.04     3288.85     32.25 o 
   2   2   2      210.50      241.28      2.55 o 
   3   2   2      134.90      136.27      1.75 o 
   4   2   2       29.51       26.69      0.91 o 
   5   2   2       29.54       28.29      1.11 o 
   6   2   2       11.24        7.59      0.76 o 
   7   2   2        1.99        0.87      0.79 o 
   8   2   2        3.94        1.99      1.05 o 
   9   2   2        0.00       -2.00      2.00 o 
  10   2   2        2.71        0.40      1.66 o 
 -11   3   2        0.56       -1.62      1.62 o 
 -10   3   2        5.17        3.75      1.06 o 
  -9   3   2        0.03        1.46      0.83 o 
  -8   3   2        8.08        9.74      0.78 o 
  -7   3   2        8.79        7.27      0.66 o 
  -6   3   2       38.32       39.50      0.91 o 
  -5   3   2       53.01       48.14      0.88 o 
  -4   3   2     1508.64     1647.99     13.87 o 
  -3   3   2      272.94      318.68      3.27 o 
  -2   3   2      171.58      178.44      1.74 o 
  -1   3   2     1067.25     1102.85     10.38 o 
   0   3   2      218.19      279.25      2.63 o 
   1   3   2     1068.63     1095.04      9.25 o 
   2   3   2      113.51      118.70      1.54 o 
   3   3   2       74.13       64.19      1.31 o 
   4   3   2       42.85       41.75      1.11 o 
   5   3   2        4.59        3.07      0.58 o 
   6   3   2       67.09       63.80      1.57 o 
   7   3   2       87.55       84.35      2.20 o 
   8   3   2       14.69        9.22      1.52 o 
   9   3   2        2.35       -2.01      2.31 o 
  10   3   2        1.02        0.16      1.65 o 
 -11   4   2        0.36       -1.65      1.65 o 
 -10   4   2        4.27        4.02      1.10 o 
  -9   4   2       87.22      102.59      2.46 o 
  -8   4   2       96.91       97.92      2.02 o 
  -7   4   2       22.92       19.96      1.07 o 
  -6   4   2        0.29        0.20      0.37 o 
  -5   4   2        0.99        0.67      0.32 o 
  -4   4   2       21.48       26.17      0.66 o 
  -3   4   2        0.27        0.84      0.27 o 
  -2   4   2        9.88        9.74      0.34 o 
  -1   4   2      192.04      200.34      1.82 o 
   0   4   2      247.46      242.40      2.25 o 
   1   4   2     1667.28     1749.73     14.63 o 
   2   4   2     1282.66     1340.53     12.44 o 
   3   4   2      966.42      968.69      8.61 o 
   4   4   2        7.59        5.19      0.58 o 
   5   4   2       17.78       15.74      1.24 o 
   6   4   2        1.72        2.79      0.71 o 
   7   4   2        5.22        4.98      0.90 o 
   8   4   2        1.22       -0.47      1.18 o 
   9   4   2        1.79       -1.11      1.77 o 
  10   4   2        0.03       -1.74      1.74 o 
 -11   5   2        4.86        9.34      1.92 o 
 -10   5   2        1.75        4.17      1.29 o 
  -9   5   2        6.02        7.04      0.99 o 
  -8   5   2        5.80        4.35      0.80 o 
  -7   5   2       20.53       16.98      0.90 o 
  -6   5   2       49.39       45.48      0.96 o 
  -5   5   2       66.89       69.39      1.04 o 
  -4   5   2     1423.60     1498.73     12.47 o 
  -3   5   2       25.19       18.43      0.70 o 
  -2   5   2       19.52       27.63      0.66 o 
  -1   5   2       16.77       16.46      0.42 o 
   0   5   2      482.61      537.08      5.05 o 
   1   5   2     1384.45     1476.53     11.64 o 
   2   5   2        2.42        2.56      0.46 o 
   3   5   2       29.36       30.78      0.97 o 
   4   5   2      188.27      186.37      2.44 o 
   5   5   2      307.64      298.20      5.32 o 
   6   5   2       53.77       55.69      2.51 o 
   7   5   2       18.54       17.18      1.35 o 
   8   5   2        0.03       -0.98      0.98 o 
   9   5   2       14.25       12.32      1.78 o 
 -11   6   2       15.25       21.17      2.58 o 
 -10   6   2       19.43       24.60      2.64 o 
  -9   6   2        5.68        6.71      1.00 o 
  -8   6   2        5.07        4.93      0.83 o 
  -7   6   2        3.66        3.50      0.62 o 
  -6   6   2       43.40       38.93      1.01 o 
  -5   6   2      251.97      275.85      2.79 o 
  -4   6   2       30.79       27.51      0.67 o 
  -3   6   2       27.56       21.30      0.71 o 
  -2   6   2      141.06      125.14      1.49 o 
  -1   6   2      599.05      640.25      5.22 o 
   0   6   2        0.03        0.87      0.29 o 
   1   6   2       44.10       40.57      1.32 o 
   2   6   2       12.14        6.79      0.50 o 
   3   6   2       64.05       61.58      1.35 o 
   4   6   2      512.49      497.38      5.24 o 
   5   6   2      262.46      251.49      3.42 o 
   6   6   2        0.01       -0.78      0.78 o 
   7   6   2        4.24        2.51      0.96 o 
   8   6   2        0.14       -0.28      2.14 o 
   9   6   2       13.82       14.88      1.87 o 
 -11   7   2       12.27       15.84      2.61 o 
 -10   7   2        0.90        0.58      1.37 o 
  -9   7   2        5.38        5.56      1.04 o 
  -8   7   2       76.73       80.93      2.13 o 
  -7   7   2        2.57        2.58      0.66 o 
  -6   7   2        0.27        0.07      0.44 o 
  -5   7   2       41.01       35.15      0.83 o 
  -4   7   2       17.45       18.00      0.74 o 
  -3   7   2      120.95      111.58      1.65 o 
  -2   7   2       77.84       66.35      1.01 o 
  -1   7   2     1574.34     1743.22     13.70 o 
   0   7   2       28.84       26.66      0.98 o 
   1   7   2       30.56       23.27      0.79 o 
   2   7   2        1.33        0.70      0.42 o 
   3   7   2      685.10      652.97      7.10 o 
   4   7   2       12.77       19.67      1.95 o 
   5   7   2       21.85       21.44      1.30 o 
   6   7   2        0.62       -0.66      0.76 o 
   7   7   2        1.69        0.65      0.92 o 
   8   7   2       22.58       28.50      2.12 o 
   9   7   2        0.40        2.17      1.61 o 
 -11   8   2        0.28        0.37      1.99 o 
 -10   8   2        7.64        8.46      1.59 o 
  -9   8   2        1.95        0.04      1.07 o 
  -8   8   2        3.07        1.83      0.79 o 
  -7   8   2        8.95        8.48      0.86 o 
  -6   8   2       27.62       25.44      1.18 o 
  -5   8   2       36.83       36.49      1.35 o 
  -4   8   2      115.64       98.45      1.55 o 
  -3   8   2      298.75      297.54      3.52 o 
  -2   8   2        5.70        3.63      0.29 o 
  -1   8   2       96.64       87.30      1.12 o 
   0   8   2      461.63      506.58      5.09 o 
   1   8   2       82.23       77.20      1.33 o 
   2   8   2      525.07      505.73      5.21 o 
   3   8   2      110.18       94.31      1.91 o 
   4   8   2        9.88        9.38      0.77 o 
   5   8   2       11.71        8.89      0.97 o 
   6   8   2        1.17        0.02      0.80 o 
   7   8   2        1.98        0.08      1.94 o 
   8   8   2        4.32        5.48      2.65 o 
   9   8   2        2.48        5.23      2.36 o 
 -10   9   2        1.74        0.48      1.71 o 
  -9   9   2        0.47        0.01      1.15 o 
  -8   9   2        2.48        1.13      1.19 o 
  -7   9   2       10.99       10.23      0.93 o 
  -6   9   2        4.96        3.04      0.64 o 
  -5   9   2       55.60       55.00      1.96 o 
  -4   9   2      827.36      753.16      7.87 o 
  -3   9   2       52.16       58.51      1.32 o 
  -2   9   2        4.61        5.18      0.43 o 
  -1   9   2        9.76        8.24      0.43 o 
   0   9   2        0.01        0.07      0.37 o 
   1   9   2        0.02       -0.40      0.40 o 
   2   9   2       28.57       28.08      1.03 o 
   3   9   2        8.35        6.31      0.69 o 
   4   9   2       39.27       36.89      1.42 o 
   5   9   2       28.52       26.30      1.64 o 
   6   9   2        0.08       -1.03      1.23 o 
   7   9   2        1.44        1.19      1.21 o 
   8   9   2        0.90        1.07      1.57 o 
   9   9   2        0.00        2.59      3.60 o 
 -10  10   2        0.70       -1.69      1.69 o 
  -9  10   2        8.31        9.95      1.54 o 
  -8  10   2       28.59       37.09      2.80 o 
  -7  10   2        6.20        3.96      1.20 o 
  -6  10   2       12.36       12.40      1.12 o 
  -5  10   2        1.75        2.22      0.62 o 
  -4  10   2      341.96      330.87      4.95 o 
  -3  10   2        4.29        3.31      0.61 o 
  -2  10   2       35.83       33.16      1.70 o 
  -1  10   2      240.68      225.68      2.47 o 
   0  10   2        1.07       -0.11      0.43 o 
   1  10   2      217.25      206.39      2.61 o 
   2  10   2        3.31        3.07      0.54 o 
   3  10   2        8.32        4.77      0.70 o 
   4  10   2       50.91       52.15      1.99 o 
   5  10   2        5.81        5.56      0.99 o 
   6  10   2        1.38       -0.36      1.35 o 
   7  10   2        0.61        0.20      1.29 o 
   8  10   2        0.07        1.60      1.69 o 
 -10  11   2        0.22       -1.69      1.87 o 
  -9  11   2        0.04       -1.44      1.56 o 
  -8  11   2       13.80       15.18      1.52 o 
  -7  11   2        8.08        8.61      1.41 o 
  -6  11   2        0.93       -0.91      1.31 o 
  -5  11   2        3.16        2.98      1.27 o 
  -4  11   2       41.92       41.74      2.09 o 
  -3  11   2      113.90      112.19      2.93 o 
  -2  11   2      561.45      525.68      7.45 o 
  -1  11   2        2.78       -0.30      0.71 o 
   0  11   2       29.21       26.91      1.09 o 
   1  11   2       78.62       73.79      1.91 o 
   2  11   2       37.21       30.63      1.22 o 
   3  11   2        0.95       -0.74      1.01 o 
   4  11   2        2.82        1.51      1.17 o 
   5  11   2        0.97       -0.25      1.86 o 
   6  11   2        2.25        0.50      1.55 o 
   7  11   2        4.87        4.58      1.50 o 
   8  11   2        0.53        0.42      1.78 o 
  -9  12   2        1.44       -0.75      1.73 o 
  -8  12   2        0.15       -1.11      1.32 o 
  -7  12   2       37.81       42.04      2.50 o 
  -6  12   2        8.53       10.72      1.84 o 
  -5  12   2       14.00       14.47      1.69 o 
  -4  12   2        0.01       -0.57      1.12 o 
  -3  12   2        0.04       -0.86      0.86 o 
  -2  12   2      116.61      112.19      2.12 o 
  -1  12   2      130.78      125.65      2.74 o 
   0  12   2        4.16        0.77      0.75 o 
   1  12   2       29.26       26.33      1.50 o 
   2  12   2       16.00       11.95      1.12 o 
   3  12   2        1.54        0.82      1.15 o 
   4  12   2        3.28        2.88      1.28 o 
   5  12   2        1.57        1.05      1.43 o 
   6  12   2        6.15        4.76      1.81 o 
   7  12   2        0.00       -0.80      2.45 o 
   8  12   2        1.12        0.95      3.08 o 
  -9  13   2        0.25        0.32      1.91 o 
  -8  13   2        8.27        8.32      1.78 o 
  -7  13   2       10.45       11.66      2.18 o 
  -6  13   2        1.58        3.62      1.78 o 
  -5  13   2        0.05        1.91      1.44 o 
  -4  13   2       23.90       27.17      2.50 o 
  -3  13   2        4.44        2.67      1.25 o 
  -2  13   2        0.28        0.41      0.76 o 
  -1  13   2        7.49       11.12      1.04 o 
   0  13   2        1.57        1.46      0.86 o 
   1  13   2        2.62        1.92      1.04 o 
   2  13   2        0.03       -0.61      1.07 o 
   3  13   2       11.02       10.51      1.44 o 
   4  13   2       46.41       49.21      5.79 o 
   5  13   2        0.62        0.10      1.54 o 
   6  13   2        1.75        4.60      1.88 o 
   7  13   2        0.32        0.16      1.74 o 
  -9  14   2        0.34        3.50      2.23 o 
  -8  14   2        0.01        2.41      1.98 o 
  -7  14   2       35.68       45.16      9.78 o 
  -6  14   2        8.83        9.01      1.75 o 
  -5  14   2       17.88       16.66      2.08 o 
  -4  14   2        1.32        1.02      1.41 o 
  -3  14   2        4.25        2.99      1.80 o 
  -2  14   2        4.08        3.97      1.34 o 
  -1  14   2       14.91       14.65      1.33 o 
   0  14   2       20.12       19.21      1.71 o 
   1  14   2       38.76       37.37      2.40 o 
   2  14   2       13.47       13.03      1.50 o 
   3  14   2       63.98       76.64      5.15 o 
   4  14   2       14.15       17.36      2.66 o 
   5  14   2        0.05        1.35      1.66 o 
   6  14   2        0.21        3.81      2.44 o 
   7  14   2        0.78        3.67      2.94 o 
  -8  15   2        0.10        1.88      1.93 o 
  -7  15   2        0.67        3.45      2.20 o 
  -6  15   2        9.48       13.36      2.29 o 
  -5  15   2       16.42       15.13      2.18 o 
  -4  15   2       24.21       22.87      2.25 o 
  -3  15   2       11.49        7.58      1.65 o 
  -2  15   2       19.76       17.53      1.86 o 
  -1  15   2        5.27        4.32      1.21 o 
   0  15   2       41.58       45.36      2.62 o 
   1  15   2        0.35        1.83      1.20 o 
   2  15   2        0.01        0.39      1.43 o 
   3  15   2        5.75        6.35      1.85 o 
   4  15   2        0.52        2.37      1.64 o 
   5  15   2        0.03        1.35      2.71 o 
   6  15   2        2.50        7.23      2.84 o 
  -7  16   2        0.31       -0.06      2.94 o 
  -6  16   2        0.83        1.55      2.05 o 
  -5  16   2        8.56        9.26      2.17 o 
  -4  16   2        7.87       11.29      2.04 o 
  -3  16   2        3.22        2.91      1.69 o 
  -2  16   2        4.16        4.41      1.67 o 
  -1  16   2        7.53        5.30      1.38 o 
   0  16   2       16.78       15.86      1.61 o 
   1  16   2       24.47       29.97      2.82 o 
   2  16   2       13.98       19.34      1.85 o 
   3  16   2        0.26       -1.53      1.53 o 
   4  16   2        0.56       -0.88      1.76 o 
   5  16   2        2.36        2.60      2.41 o 
  -7  17   2        1.38       14.00      7.33 o 
  -6  17   2        0.03       -1.83      2.79 o 
  -5  17   2        7.08        9.07      2.23 o 
  -4  17   2        0.17       -0.59      1.98 o 
  -3  17   2        5.31        3.59      1.91 o 
  -2  17   2        0.46       -1.12      1.70 o 
  -1  17   2        2.23        0.55      1.44 o 
   0  17   2        7.05        7.88      1.68 o 
   1  17   2       13.35       13.10      1.83 o 
   2  17   2        2.02        0.98      1.64 o 
   3  17   2        1.44        3.81      1.86 o 
   4  17   2        0.87        2.72      1.96 o 
   5  17   2       13.21       24.79      5.46 o 
  -5  18   2        4.13        7.23      2.31 o 
  -4  18   2        0.38        2.48      2.08 o 
  -3  18   2       11.95       15.08      2.41 o 
  -2  18   2        0.35       -1.77      1.88 o 
  -1  18   2        0.78        0.49      1.97 o 
   0  18   2       12.62       17.18      2.03 o 
   1  18   2        5.59        4.80      1.86 o 
   2  18   2        1.08       -0.69      2.08 o 
   3  18   2        0.03       -1.81      1.81 o 
   4  18   2        0.34       -2.70      4.30 o 
  -3  19   2        0.39       -3.27      3.27 o 
  -2  19   2        0.11       -2.03      3.33 o 
  -1  19   2        8.45       11.77      2.38 o 
   0  19   2        0.47       -0.92      1.89 o 
   1  19   2        0.07       -1.98      1.98 o 
   2  19   2        1.61       -3.99      3.99 o 
   3  19   2        0.22       -4.24      4.24 o 
 -12   1   3        2.16       -1.74      2.19 o 
 -11   1   3        0.59        0.65      1.28 o 
 -10   1   3       19.09       16.98      1.27 o 
  -9   1   3       16.42       14.80      0.93 o 
  -8   1   3       32.50       29.01      1.28 o 
  -7   1   3        8.30        8.31      0.53 o 
  -6   1   3       21.76       26.37      0.78 o 
  -5   1   3      415.32      416.74      3.75 o 
  -4   1   3        9.71        9.86      0.42 o 
  -3   1   3     1455.15     1592.43     16.72 o 
  -2   1   3     1950.56     1950.53     20.28 o 
  -1   1   3     2256.96     2346.49     31.62 o 
   0   1   3       82.35       92.05      1.27 o 
   1   1   3     1504.79     1555.22     14.49 o 
   2   1   3      189.23      204.24      2.37 o 
   3   1   3      148.03      149.36      1.89 o 
   4   1   3       26.94       29.66      1.10 o 
   5   1   3       14.23       12.06      0.76 o 
   6   1   3        7.31        5.47      0.85 o 
   7   1   3        7.36        4.68      0.93 o 
   8   1   3       20.99       18.81      1.67 o 
   9   1   3        0.67       -1.53      1.53 o 
 -12   2   3        0.30       -1.31      5.11 o 
 -11   2   3        1.59        0.05      1.30 o 
 -10   2   3        6.55        3.68      0.92 o 
  -9   2   3        1.18        1.00      0.72 o 
  -8   2   3      114.87      119.46      2.13 o 
  -7   2   3      111.36      107.51      1.55 o 
  -6   2   3      119.35      113.59      1.39 o 
  -5   2   3       96.67      112.70      1.37 o 
  -4   2   3      486.22      493.86      4.48 o 
  -3   2   3       33.08       33.89      0.53 o 
  -2   2   3      933.69      861.50      7.94 o 
  -1   2   3     5145.02     5343.54     83.50 o 
   0   2   3     6031.60     6149.05    107.61 o 
   1   2   3      407.07      408.04      3.81 o 
   2   2   3      204.29      220.10      2.36 o 
   3   2   3        0.67        0.25      0.39 o 
   4   2   3        0.11        0.51      0.46 o 
   5   2   3        0.83        0.30      0.58 o 
   6   2   3       14.77       12.95      1.03 o 
   7   2   3        8.15        9.64      1.05 o 
   8   2   3        0.07        0.17      1.26 o 
   9   2   3        0.09       -0.90      1.56 o 
 -12   3   3        0.37       -2.30      5.25 o 
 -11   3   3        1.41       -1.12      1.30 o 
 -10   3   3       13.82       16.75      1.30 o 
  -9   3   3       14.10       15.19      1.20 o 
  -8   3   3       17.14       20.32      1.18 o 
  -7   3   3        0.34        0.56      0.47 o 
  -6   3   3       73.80       74.84      1.12 o 
  -5   3   3       83.18      106.39      1.24 o 
  -4   3   3     5220.52     5452.94     52.57 o 
  -3   3   3        0.22        3.91      0.37 o 
  -2   3   3      375.04      368.50      4.04 o 
  -1   3   3       36.25       42.45      0.61 o 
   0   3   3      179.77      189.17      2.25 o 
   1   3   3      442.65      435.34      4.50 o 
   2   3   3       80.41       73.58      1.11 o 
   3   3   3        5.71        5.18      0.56 o 
   4   3   3        9.20        9.06      0.74 o 
   5   3   3      113.31      109.53      2.06 o 
   6   3   3       13.66       17.67      1.97 o 
   7   3   3       41.20       39.53      2.63 o 
   8   3   3        1.46        0.63      1.38 o 
   9   3   3        0.01        0.40      1.66 o 
 -12   4   3        3.98        4.93      2.54 o 
 -11   4   3        0.09       -1.25      1.33 o 
 -10   4   3       58.76       79.72      2.72 o 
  -9   4   3        4.91        7.65      0.91 o 
  -8   4   3       27.47       24.23      1.20 o 
  -7   4   3       13.19       11.61      0.58 o 
  -6   4   3        6.89        6.63      0.40 o 
  -5   4   3        4.85        4.16      0.36 o 
  -4   4   3      282.43      298.03      2.74 o 
  -3   4   3       58.37       51.68      0.87 o 
  -2   4   3      794.97      862.66      7.11 o 
  -1   4   3       43.84       44.54      0.61 o 
   0   4   3      784.46      819.75      9.55 o 
   1   4   3       21.58       20.31      1.22 o 
   2   4   3     3917.71     4024.17     38.09 o 
   3   4   3        0.79        0.41      0.42 o 
   4   4   3       62.01       55.84      2.53 o 
   5   4   3        9.07       11.32      1.56 o 
   6   4   3      144.01      142.38      3.09 o 
   7   4   3        0.36       -0.96      0.96 o 
   8   4   3        1.31       -0.56      1.20 o 
   9   4   3        0.08        0.04      1.61 o 
 -12   5   3       12.90       18.22      4.22 o 
 -11   5   3        2.42        3.40      1.48 o 
 -10   5   3       26.13       33.46      2.50 o 
  -9   5   3       16.69       15.88      1.44 o 
  -8   5   3        8.75        6.78      0.67 o 
  -7   5   3        2.11        1.76      0.47 o 
  -6   5   3      108.82      107.04      1.45 o 
  -5   5   3       58.50       65.50      1.16 o 
  -4   5   3       28.31       28.15      0.77 o 
  -3   5   3      601.25      679.87      6.21 o 
  -2   5   3      426.40      441.16      4.43 o 
  -1   5   3      125.46      127.64      1.44 o 
   0   5   3      981.94     1159.50     10.25 o 
   1   5   3        2.89        3.57      0.37 o 
   2   5   3       61.29       74.35      1.41 o 
   3   5   3        8.90        8.67      0.84 o 
   4   5   3      452.49      442.27      7.02 o 
   5   5   3       98.55       98.35      2.03 o 
   6   5   3        3.59        1.63      0.94 o 
   7   5   3       34.08       29.72      1.97 o 
   8   5   3        4.50        5.13      1.33 o 
   9   5   3        1.45        1.99      1.68 o 
 -11   6   3        4.02        8.57      1.63 o 
 -10   6   3        3.36        4.18      1.31 o 
  -9   6   3        1.39        0.18      1.12 o 
  -8   6   3        8.10        7.64      1.43 o 
  -7   6   3        0.77       -0.15      0.49 o 
  -6   6   3        1.37        3.76      0.42 o 
  -5   6   3       43.44       39.82      0.97 o 
  -4   6   3        1.14       -0.02      0.37 o 
  -3   6   3       68.18       74.02      1.09 o 
  -2   6   3       22.21       27.75      0.69 o 
  -1   6   3       59.00       66.15      0.94 o 
   0   6   3       23.07       28.20      0.78 o 
   1   6   3      123.46      114.13      1.49 o 
   2   6   3      272.67      273.89      3.70 o 
   3   6   3       25.37       30.11      1.54 o 
   4   6   3      129.10      127.81      3.04 o 
   5   6   3       25.50       23.38      1.27 o 
   6   6   3        8.25        7.61      1.35 o 
   7   6   3        1.38        0.42      1.65 o 
   8   6   3        4.85        7.13      1.42 o 
   9   6   3        1.10        0.60      1.70 o 
 -11   7   3        0.59        2.51      1.77 o 
 -10   7   3        8.96       12.28      1.52 o 
  -9   7   3       13.01       14.98      1.76 o 
  -8   7   3        0.17       -0.83      0.94 o 
  -7   7   3        0.24       -0.24      0.74 o 
  -6   7   3       57.76       56.81      1.29 o 
  -5   7   3        0.16        0.10      0.35 o 
  -4   7   3        5.37        4.76      0.51 o 
  -3   7   3       84.77       93.75      1.40 o 
  -2   7   3      628.40      635.84      5.91 o 
  -1   7   3       24.01       22.09      0.62 o 
   0   7   3        8.17        6.49      0.44 o 
   1   7   3      287.53      301.91      2.94 o 
   2   7   3       15.35       14.18      0.68 o 
   3   7   3      235.92      238.42      4.88 o 
   4   7   3       73.64       72.15      2.50 o 
   5   7   3        6.35        7.28      1.09 o 
   6   7   3        0.13       -1.43      1.43 o 
   7   7   3       13.46       11.58      1.44 o 
   8   7   3        5.47        9.45      3.78 o 
   9   7   3        1.43        0.74      1.77 o 
 -11   8   3        1.26        2.15      1.83 o 
 -10   8   3        0.03       -1.19      1.33 o 
  -9   8   3        1.84        0.26      1.16 o 
  -8   8   3        1.67        1.19      1.06 o 
  -7   8   3        0.00       -0.39      0.73 o 
  -6   8   3        8.09        7.55      0.94 o 
  -5   8   3        2.55        0.40      0.56 o 
  -4   8   3       30.68       34.71      1.20 o 
  -3   8   3       21.82       19.37      0.71 o 
  -2   8   3       50.75       51.91      0.99 o 
  -1   8   3      154.11      160.49      1.79 o 
   0   8   3       24.01       28.26      0.91 o 
   1   8   3      383.84      383.11      4.43 o 
   2   8   3       28.27       23.05      1.15 o 
   3   8   3        2.24        1.70      0.98 o 
   4   8   3       13.53        9.71      1.24 o 
   5   8   3        4.46        4.45      1.22 o 
   6   8   3        3.15        2.59      1.37 o 
   7   8   3        7.10        7.83      1.75 o 
   8   8   3        0.01        2.04      1.55 o 
 -11   9   3        0.65       -1.84      1.84 o 
 -10   9   3        0.83        0.60      1.50 o 
  -9   9   3        5.96        4.60      1.17 o 
  -8   9   3        0.04       -0.95      0.95 o 
  -7   9   3        6.99        7.07      1.03 o 
  -6   9   3       24.09       20.36      1.25 o 
  -5   9   3       15.05       14.30      0.93 o 
  -4   9   3      109.93      106.45      2.30 o 
  -3   9   3       12.56       12.07      0.53 o 
  -2   9   3        1.07        1.19      0.38 o 
  -1   9   3       52.95       53.39      1.06 o 
   0   9   3       11.42        7.47      0.59 o 
   1   9   3      393.79      375.89      4.90 o 
   2   9   3        8.23        7.76      0.82 o 
   3   9   3        4.14        2.63      0.77 o 
   4   9   3        0.78        0.53      1.02 o 
   5   9   3        3.36        5.02      1.29 o 
   6   9   3        0.37       -0.76      1.34 o 
   7   9   3        0.31        1.45      1.62 o 
   8   9   3        1.24        2.59      3.51 o 
 -11  10   3        0.01       -2.25      2.25 o 
 -10  10   3        0.85        1.63      1.72 o 
  -9  10   3       36.78       51.76      5.48 o 
  -8  10   3        2.90        1.13      1.22 o 
  -7  10   3        0.42       -1.00      1.00 o 
  -6  10   3        0.19       -0.35      1.15 o 
  -5  10   3        6.94        5.43      0.94 o 
  -4  10   3        0.56        0.65      0.81 o 
  -3  10   3      239.96      240.57      3.74 o 
  -2  10   3       14.48       11.80      0.77 o 
  -1  10   3        0.07       -0.17      0.39 o 
   0  10   3       34.43       35.65      1.36 o 
   1  10   3      230.56      215.44      3.31 o 
   2  10   3        0.50        0.03      0.71 o 
   3  10   3        0.10       -0.32      0.75 o 
   4  10   3        1.35        1.11      1.15 o 
   5  10   3        4.59        3.66      1.43 o 
   6  10   3        7.82        5.36      1.62 o 
   7  10   3        1.88        3.13      2.51 o 
   8  10   3        0.13        2.40      4.18 o 
 -10  11   3        1.12        0.42      2.11 o 
  -9  11   3        7.83        8.15      1.73 o 
  -8  11   3        6.49        8.20      1.77 o 
  -7  11   3        0.06        0.15      1.53 o 
  -6  11   3       13.98       12.75      1.65 o 
  -5  11   3      140.30      137.97      3.46 o 
  -4  11   3      120.01      120.66      2.70 o 
  -3  11   3      496.58      486.21      6.96 o 
  -2  11   3       97.00      102.21      1.63 o 
  -1  11   3        0.03       -0.42      0.42 o 
   0  11   3      191.62      178.90      2.93 o 
   1  11   3       78.30       83.07      2.01 o 
   2  11   3        2.03        1.06      0.77 o 
   3  11   3        1.47        0.60      1.08 o 
   4  11   3        0.15       -0.51      1.18 o 
   5  11   3       20.96       19.06      3.38 o 
   6  11   3        2.71        3.25      1.71 o 
   7  11   3        0.38        1.71      1.98 o 
 -10  12   3        0.00        0.15      2.23 o 
  -9  12   3        1.83        1.30      2.31 o 
  -8  12   3       17.85       25.00      3.13 o 
  -7  12   3       10.75       12.36      1.71 o 
  -6  12   3      208.38      229.58      6.14 o 
  -5  12   3       80.98       85.10      3.45 o 
  -4  12   3       27.85       23.38      2.28 o 
  -3  12   3      143.12      140.67      2.73 o 
  -2  12   3      125.17      117.40      3.06 o 
  -1  12   3        6.48        2.48      0.79 o 
   0  12   3       58.68       53.20      1.89 o 
   1  12   3        0.01       -0.73      0.73 o 
   2  12   3       12.41        9.78      1.26 o 
   3  12   3       28.94       27.26      2.01 o 
   4  12   3        0.05        0.69      1.32 o 
   5  12   3       22.42       27.12      3.89 o 
   6  12   3        0.81        1.25      1.81 o 
   7  12   3        0.00        2.57      5.12 o 
  -9  13   3        1.98        3.99      1.81 o 
  -8  13   3        0.10       -0.68      1.56 o 
  -7  13   3       24.03       36.16      3.54 o 
  -6  13   3       44.98       54.45      8.08 o 
  -5  13   3       11.76        8.46      1.72 o 
  -4  13   3       12.75       13.33      2.12 o 
  -3  13   3        0.66       -0.48      1.85 o 
  -2  13   3      241.19      231.47      5.77 o 
  -1  13   3      263.44      252.08      9.10 o 
   0  13   3       37.16       32.95      2.19 o 
   1  13   3        7.15        7.19      1.22 o 
   2  13   3       11.56       15.39      1.46 o 
   3  13   3        9.95       11.04      2.46 o 
   4  13   3        3.02        2.50      1.53 o 
   5  13   3        3.01        4.65      2.35 o 
   6  13   3        0.09       -1.89      2.00 o 
   7  13   3        0.88        1.44      3.67 o 
  -9  14   3        0.96        2.77      2.25 o 
  -8  14   3        7.02        8.37      1.79 o 
  -7  14   3       44.60       52.21      6.06 o 
  -6  14   3        3.16        0.31      1.74 o 
  -5  14   3        0.49        0.25      1.48 o 
  -4  14   3        0.85        0.21      1.41 o 
  -3  14   3        7.71        4.80      1.43 o 
  -2  14   3       24.65       28.65      3.27 o 
  -1  14   3       96.29      102.45      3.21 o 
   0  14   3        7.48        6.64      1.22 o 
   1  14   3        0.07       -1.05      1.05 o 
   2  14   3        4.22        5.58      1.36 o 
   3  14   3       29.31       38.31      4.34 o 
   4  14   3        2.28        4.00      1.59 o 
   5  14   3        4.23        6.40      2.73 o 
   6  14   3        0.03        2.61      3.41 o 
  -8  15   3        0.06        4.12      1.84 o 
  -7  15   3        3.16        2.27      2.08 o 
  -6  15   3        0.55       -0.23      2.59 o 
  -5  15   3        4.70        0.52      1.70 o 
  -4  15   3        9.50        4.86      1.68 o 
  -3  15   3       11.10        9.21      2.53 o 
  -2  15   3        0.53        0.52      1.35 o 
  -1  15   3        5.83        6.63      1.28 o 
   0  15   3        4.59        4.98      1.32 o 
   1  15   3        5.78        6.72      1.41 o 
   2  15   3        1.24        2.29      1.42 o 
   3  15   3        0.21       -0.51      1.51 o 
   4  15   3        8.53       10.74      1.96 o 
   5  15   3        6.82        7.40      2.11 o 
   6  15   3        8.88       22.17      5.59 o 
  -8  16   3        0.04        3.34      2.33 o 
  -7  16   3        0.02       -1.13      2.18 o 
  -6  16   3        1.56        1.87      2.07 o 
  -5  16   3        1.98        0.67      1.83 o 
  -4  16   3        3.52        2.92      2.36 o 
  -3  16   3        0.36       -1.23      1.54 o 
  -2  16   3        8.49        8.50      2.63 o 
  -1  16   3        0.05       -1.11      1.21 o 
   0  16   3        5.04        6.92      1.49 o 
   1  16   3        0.76        2.21      1.44 o 
   2  16   3        0.40       -1.37      1.46 o 
   3  16   3        1.41        2.60      1.67 o 
   4  16   3        1.81        2.89      1.91 o 
   5  16   3        0.04        4.83      2.93 o 
  -7  17   3        1.16        3.32      1.87 o 
  -6  17   3        0.09        0.95      2.15 o 
  -5  17   3        1.18        0.06      2.01 o 
  -4  17   3       12.35       10.81      2.18 o 
  -3  17   3        1.88        1.49      2.76 o 
  -2  17   3        0.04       -1.32      1.65 o 
  -1  17   3        1.81        2.71      1.84 o 
   0  17   3        7.00        8.70      1.71 o 
   1  17   3        9.19        8.43      1.82 o 
   2  17   3        0.07       -1.59      1.59 o 
   3  17   3        1.53        0.31      1.89 o 
   4  17   3        0.22       -0.60      2.00 o 
  -6  18   3        3.63        1.15      2.32 o 
  -5  18   3        3.56        8.07      2.49 o 
  -4  18   3        0.25       -1.15      2.11 o 
  -3  18   3        0.88        0.43      2.01 o 
  -2  18   3        7.27        7.89      2.15 o 
  -1  18   3        0.34        1.50      1.90 o 
   0  18   3        2.16       -0.19      1.72 o 
   1  18   3        5.10        2.55      2.53 o 
   2  18   3        0.00       -1.80      1.80 o 
   3  18   3        0.29       -2.32      3.02 o 
  -5  19   3        0.34        0.51      2.23 o 
  -4  19   3        1.43        0.63      2.27 o 
  -3  19   3        1.08       -0.30      2.12 o 
  -2  19   3        0.02       -0.83      2.25 o 
  -1  19   3       35.60       53.99      4.28 o 
   0  19   3        1.17        0.74      2.20 o 
   1  19   3        0.00       -2.19      2.20 o 
   2  19   3        0.00       -0.83      2.16 o 
  -3  20   3        0.16       -0.42      2.31 o 
  -2  20   3        3.85        7.72      2.48 o 
  -1  20   3        0.10        2.41      2.27 o 
   0  20   3        0.53       -0.90      2.68 o 
 -12   0   4        2.13        1.54      3.11 o 
 -11   0   4       10.38       11.57      2.26 o 
 -10   0   4        4.03        3.91      2.64 o 
  -9   0   4       13.66       10.86      1.35 o 
  -8   0   4       37.68       32.23      1.83 o 
  -7   0   4       21.10       18.41      1.14 o 
  -6   0   4     1438.21     1469.73     25.16 o 
  -5   0   4     1453.59     1637.28     22.36 o 
  -4   0   4       17.94       15.31      0.88 o 
  -3   0   4      851.40      922.61     11.55 o 
  -2   0   4       15.84       13.33      0.46 o 
  -1   0   4      613.14      639.50     10.38 o 
   0   0   4      374.99      378.03      6.25 o 
   1   0   4      455.77      448.80     18.89 o 
   2   0   4        1.99        3.03      0.98 o 
   3   0   4      151.62      144.01      2.88 o 
   4   0   4        9.50        9.23      0.89 o 
   5   0   4       13.54       13.27      1.16 o 
   6   0   4        4.74        1.57      1.52 o 
   7   0   4       20.12       19.18      3.13 o 
   8   0   4        0.00        0.76      2.14 o 
   9   0   4        0.53       -0.45      2.37 o 
 -12   1   4        5.00        6.17      2.27 o 
 -11   1   4        0.96        1.00      1.34 o 
 -10   1   4        0.98       -0.97      0.97 o 
  -9   1   4        2.50        0.89      0.78 o 
  -8   1   4        1.25        1.21      0.60 o 
  -7   1   4      113.10      111.95      1.63 o 
  -6   1   4       59.65       52.66      1.87 o 
  -5   1   4      184.81      188.86      2.03 o 
  -4   1   4      248.55      243.38      2.70 o 
  -3   1   4     2213.08     2283.86     21.58 o 
  -2   1   4       90.92      101.39      1.35 o 
  -1   1   4       16.36       12.46      1.11 o 
   0   1   4      933.94     1019.07     11.34 o 
   1   1   4       46.62       48.59      1.00 o 
   2   1   4       27.35       25.07      1.62 o 
   3   1   4        0.30        0.40      0.40 o 
   4   1   4        3.93        2.55      0.54 o 
   5   1   4        0.11       -0.67      0.67 o 
   6   1   4        0.94       -0.98      0.98 o 
   7   1   4       13.17       11.40      1.37 o 
   8   1   4       12.08        9.98      1.86 o 
   9   1   4        0.06       -1.58      1.58 o 
 -12   2   4        0.02       -1.22      2.15 o 
 -11   2   4        1.63        2.47      1.36 o 
 -10   2   4        1.80       -0.98      1.00 o 
  -9   2   4       39.27       38.30      1.84 o 
  -8   2   4      189.18      193.75      3.39 o 
  -7   2   4       45.63       45.19      1.02 o 
  -6   2   4      290.15      321.74      3.08 o 
  -5   2   4      640.05      647.61      5.82 o 
  -4   2   4        0.47        0.17      0.26 o 
  -3   2   4      239.46      257.38      2.50 o 
  -2   2   4       86.82       91.33      1.16 o 
  -1   2   4       10.27       10.02      0.59 o 
   0   2   4        1.23        2.75      0.81 o 
   1   2   4        1.81        1.61      0.46 o 
   2   2   4      382.00      361.86      3.87 o 
   3   2   4       13.60       17.90      1.20 o 
   4   2   4       18.87       15.82      1.53 o 
   5   2   4        0.48       -1.26      1.26 o 
   6   2   4       21.16       19.68      1.43 o 
   7   2   4        0.26       -0.67      1.02 o 
   8   2   4        6.32        4.83      1.48 o 
   9   2   4        2.04       -0.06      1.72 o 
 -12   3   4        3.30        1.70      2.25 o 
 -11   3   4        0.14       -1.54      1.54 o 
 -10   3   4        7.67        7.59      1.18 o 
  -9   3   4      145.04      145.68      2.88 o 
  -8   3   4       90.93       94.93      1.98 o 
  -7   3   4       44.59       37.94      1.02 o 
  -6   3   4       41.33       43.47      0.88 o 
  -5   3   4       49.24       62.71      1.06 o 
  -4   3   4     1492.47     1617.13     15.95 o 
  -3   3   4       20.02       26.41      0.66 o 
  -2   3   4       10.91       12.97      0.41 o 
  -1   3   4       38.73       35.53      0.72 o 
   0   3   4     3453.20     3713.42     58.60 o 
   1   3   4      865.55      874.02      8.39 o 
   2   3   4      431.14      450.85      6.43 o 
   3   3   4       19.30       17.99      1.11 o 
   4   3   4       46.44       43.83      2.57 o 
   5   3   4      162.58      158.58      3.36 o 
   6   3   4      145.46      159.06      4.23 o 
   7   3   4        0.10       -0.12      1.05 o 
   8   3   4        0.58       -0.93      1.34 o 
   9   3   4        0.21       -1.61      1.61 o 
 -12   4   4        0.00        1.28      2.62 o 
 -11   4   4       22.02       22.09      1.89 o 
 -10   4   4       66.87       68.49      3.22 o 
  -9   4   4       27.38       21.51      1.26 o 
  -8   4   4        2.76        0.64      0.65 o 
  -7   4   4        6.47        4.26      0.51 o 
  -6   4   4       16.39       23.12      0.73 o 
  -5   4   4       32.05       32.74      0.76 o 
  -4   4   4        2.66        1.83      0.47 o 
  -3   4   4      171.73      178.81      2.15 o 
  -2   4   4      399.66      402.40      3.69 o 
  -1   4   4      220.29      234.91      2.69 o 
   0   4   4     1469.23     1690.93     17.59 o 
   1   4   4     2368.50     2453.58     27.00 o 
   2   4   4        7.84        9.60      0.66 o 
   3   4   4       19.39       14.78      1.02 o 
   4   4   4       27.11       22.14      1.39 o 
   5   4   4      226.91      224.98      6.29 o 
   6   4   4       13.63        8.91      1.35 o 
   7   4   4       12.38        8.31      1.24 o 
   8   4   4        0.36       -1.71      1.71 o 
 -12   5   4       16.26       39.06      6.19 o 
 -11   5   4       10.72       12.83      1.70 o 
 -10   5   4       10.64        7.97      1.29 o 
  -9   5   4        7.76        5.31      1.17 o 
  -8   5   4       29.36       29.79      1.33 o 
  -7   5   4        6.12        5.20      0.59 o 
  -6   5   4      198.97      213.98      2.28 o 
  -5   5   4        0.44        0.64      0.29 o 
  -4   5   4      935.94     1088.66     11.06 o 
  -3   5   4     1344.07     1475.25     14.82 o 
  -2   5   4      580.06      658.17      6.24 o 
  -1   5   4     3124.47     3413.58     34.62 o 
   0   5   4      197.99      205.93      2.32 o 
   1   5   4       63.24       71.84      1.37 o 
   2   5   4        0.01        0.81      0.68 o 
   3   5   4        3.12        0.99      0.99 o 
   4   5   4        1.43        2.49      0.95 o 
   5   5   4        7.30        7.47      1.20 o 
   6   5   4        2.01        3.45      1.28 o 
   7   5   4       29.39       34.35      4.00 o 
   8   5   4        3.21        1.81      2.23 o 
 -12   6   4        5.35       14.36      3.81 o 
 -11   6   4        3.54        7.02      1.68 o 
 -10   6   4        1.40       -0.60      1.16 o 
  -9   6   4        4.69        2.26      1.00 o 
  -8   6   4       19.23       13.37      1.14 o 
  -7   6   4       92.88       76.22      1.68 o 
  -6   6   4       17.18       11.89      0.67 o 
  -5   6   4        1.54        1.85      0.34 o 
  -4   6   4      222.47      202.61      2.38 o 
  -3   6   4       39.72       38.19      0.90 o 
  -2   6   4       12.86       14.68      0.62 o 
  -1   6   4       72.25       70.34      1.61 o 
   0   6   4        8.31        6.85      0.40 o 
   1   6   4        5.08        4.89      0.54 o 
   2   6   4      467.75      462.96      6.47 o 
   3   6   4     1265.24     1216.74     15.55 o 
   4   6   4       52.14       46.68      2.04 o 
   5   6   4        0.04       -0.98      0.98 o 
   6   6   4        5.52        3.70      1.28 o 
   7   6   4        0.40        0.09      1.53 o 
   8   6   4        1.69       -2.11      2.11 o 
 -12   7   4        3.25        2.46      2.52 o 
 -11   7   4       30.67       43.16      3.05 o 
 -10   7   4        2.14        1.08      1.53 o 
  -9   7   4        0.31       -0.96      0.96 o 
  -8   7   4        0.78       -0.68      0.82 o 
  -7   7   4       10.26        8.57      0.78 o 
  -6   7   4       21.11       18.94      0.89 o 
  -5   7   4       35.59       36.29      1.13 o 
  -4   7   4      334.33      336.19      3.75 o 
  -3   7   4      296.78      302.60      3.32 o 
  -2   7   4       23.37       34.23      0.84 o 
  -1   7   4        0.00        0.01      0.35 o 
   0   7   4     1077.75     1114.41     10.00 o 
   1   7   4       22.63       23.20      0.75 o 
   2   7   4       42.51       46.64      1.75 o 
   3   7   4       23.40       21.91      1.40 o 
   4   7   4       68.43       66.74      2.83 o 
   5   7   4       17.01       14.25      1.34 o 
   6   7   4        7.20        7.26      1.39 o 
   7   7   4        0.04       -1.17      1.55 o 
   8   7   4        3.33        2.22      2.37 o 
 -11   8   4        0.21       -1.51      1.51 o 
 -10   8   4        2.07        2.23      1.47 o 
  -9   8   4        7.12        5.78      1.20 o 
  -8   8   4       12.23       11.15      1.12 o 
  -7   8   4       85.79       81.17      2.22 o 
  -6   8   4        1.75        1.02      0.59 o 
  -5   8   4      215.83      198.15      2.61 o 
  -4   8   4       14.52       17.31      0.70 o 
  -3   8   4       60.41       63.55      1.00 o 
  -2   8   4      109.26      117.44      1.66 o 
  -1   8   4      527.95      507.35      5.37 o 
   0   8   4        0.16        0.28      0.43 o 
   1   8   4       83.98       82.62      1.51 o 
   2   8   4       24.00       21.82      0.86 o 
   3   8   4        6.51        4.57      0.95 o 
   4   8   4       33.43       31.38      1.88 o 
   5   8   4       38.79       35.63      1.96 o 
   6   8   4        0.10        1.71      1.50 o 
   7   8   4        1.40        3.30      3.25 o 
   8   8   4        2.29        0.78      2.40 o 
 -11   9   4        0.01       -1.52      1.52 o 
 -10   9   4        2.42        3.10      1.41 o 
  -9   9   4        2.67        2.54      1.18 o 
  -8   9   4        3.38        3.84      1.01 o 
  -7   9   4       32.30       33.55      1.59 o 
  -6   9   4       42.60       33.58      2.00 o 
  -5   9   4       17.74       16.94      1.18 o 
  -4   9   4       57.42       49.46      1.58 o 
  -3   9   4       69.87       71.62      1.20 o 
  -2   9   4        2.09        2.44      0.46 o 
  -1   9   4        1.15        0.37      0.47 o 
   0   9   4       38.40       34.63      1.43 o 
   1   9   4        1.23        1.05      0.70 o 
   2   9   4      142.25      132.23      2.84 o 
   3   9   4        8.46        6.21      1.01 o 
   4   9   4       26.62       26.78      1.74 o 
   5   9   4        3.76        2.03      1.22 o 
   6   9   4        3.26        2.20      1.59 o 
   7   9   4        0.62        3.34      2.46 o 
   8   9   4        0.45        2.51      1.85 o 
 -11  10   4        0.73       -2.04      2.04 o 
 -10  10   4        4.00        4.66      1.66 o 
  -9  10   4       11.85       15.30      1.53 o 
  -8  10   4        0.01       -0.71      1.00 o 
  -7  10   4       42.33       43.92      2.20 o 
  -6  10   4       11.64        9.55      1.22 o 
  -5  10   4        1.16        0.75      1.09 o 
  -4  10   4      131.41      127.91      2.54 o 
  -3  10   4       17.96       15.92      0.76 o 
  -2  10   4       19.35       18.00      0.93 o 
  -1  10   4       66.09       67.38      1.89 o 
   0  10   4        4.23        0.75      0.65 o 
   1  10   4       98.61       88.63      2.27 o 
   2  10   4        5.00        4.91      0.91 o 
   3  10   4       60.00       61.43      2.24 o 
   4  10   4        0.01       -1.09      1.16 o 
   5  10   4        0.01       -1.10      1.37 o 
   6  10   4        8.14        9.88      4.30 o 
   7  10   4        2.18        4.80      2.70 o 
 -11  11   4        0.08       -3.25      3.40 o 
 -10  11   4        3.95        4.20      1.75 o 
  -9  11   4        2.90        4.14      1.61 o 
  -8  11   4        7.36        7.64      1.41 o 
  -7  11   4        2.28        2.33      1.13 o 
  -6  11   4       72.70       75.97      3.33 o 
  -5  11   4       22.77       25.67      2.17 o 
  -4  11   4      377.10      363.14      5.56 o 
  -3  11   4        0.26       -0.56      0.56 o 
  -2  11   4        3.73        3.58      0.89 o 
  -1  11   4       95.32       89.75      2.27 o 
   0  11   4       76.94       55.50      1.89 o 
   1  11   4       26.62       25.51      1.63 o 
   2  11   4       20.93       17.43      1.23 o 
   3  11   4        2.50        2.21      1.15 o 
   4  11   4       10.42       12.52      1.97 o 
   5  11   4        0.86        2.65      2.53 o 
   6  11   4        4.62        4.73      2.63 o 
   7  11   4        3.36        3.75      2.85 o 
 -10  12   4        0.03       -1.74      1.74 o 
  -9  12   4        8.71       14.73      1.87 o 
  -8  12   4       15.18       25.48      4.09 o 
  -7  12   4       29.01       33.31      2.44 o 
  -6  12   4       76.10       76.34      5.35 o 
  -5  12   4       14.06       10.18      1.56 o 
  -4  12   4        0.04       -0.57      0.73 o 
  -3  12   4       10.52        9.79      0.93 o 
  -2  12   4       35.00       31.76      1.99 o 
  -1  12   4      140.23      140.43      3.01 o 
   0  12   4        0.54        0.27      0.79 o 
   1  12   4        0.01       -0.46      0.82 o 
   2  12   4       23.54       23.90      1.82 o 
   3  12   4       30.67       34.94      4.39 o 
   4  12   4       45.25       61.67      8.96 o 
   5  12   4        0.02       -1.40      2.02 o 
   6  12   4        0.93        1.24      2.69 o 
   7  12   4        0.15        2.05      3.11 o 
 -10  13   4        0.56       -0.13      1.81 o 
  -9  13   4        2.89        2.66      1.78 o 
  -8  13   4        1.06        4.51      1.58 o 
  -7  13   4        0.93        1.10      1.33 o 
  -6  13   4       10.57       10.34      1.77 o 
  -5  13   4        6.67        7.44      1.52 o 
  -4  13   4       25.79       22.75      2.32 o 
  -3  13   4        3.47        3.90      1.33 o 
  -2  13   4       13.71       21.63      2.34 o 
  -1  13   4       40.80       48.77      3.43 o 
   0  13   4       10.98        8.97      1.21 o 
   1  13   4       12.27       11.79      1.30 o 
   2  13   4        7.73        7.12      1.28 o 
   3  13   4        0.15        0.35      1.36 o 
   4  13   4        4.93        6.38      2.36 o 
   5  13   4        0.01       -1.68      1.68 o 
   6  13   4        0.01        0.27      3.22 o 
  -9  14   4        6.16        6.71      1.95 o 
  -8  14   4       26.56       30.30      3.50 o 
  -7  14   4        8.01       11.88      1.69 o 
  -6  14   4        2.01        2.86      2.51 o 
  -5  14   4       15.14       12.26      2.49 o 
  -4  14   4        0.05       -0.97      1.32 o 
  -3  14   4        8.17       10.36      1.62 o 
  -2  14   4        6.62        4.72      1.47 o 
  -1  14   4      106.26      112.77      6.97 o 
   0  14   4       11.84       11.64      1.37 o 
   1  14   4        7.39        7.89      1.73 o 
   2  14   4       18.88       27.90      2.16 o 
   3  14   4        4.05        3.49      1.49 o 
   4  14   4        4.99        3.95      1.68 o 
   5  14   4       13.69       16.31      2.26 o 
   6  14   4        0.05       -1.09      2.12 o 
  -9  15   4        3.83        8.19      2.05 o 
  -8  15   4       10.58       14.63      2.08 o 
  -7  15   4        0.38       -0.73      1.51 o 
  -6  15   4        0.89       -0.65      2.25 o 
  -5  15   4       10.76       10.22      1.90 o 
  -4  15   4        4.90        4.68      2.39 o 
  -3  15   4        3.10        1.39      1.46 o 
  -2  15   4        6.52        8.33      1.68 o 
  -1  15   4       22.63       19.70      1.61 o 
   0  15   4        5.62        6.45      1.38 o 
   1  15   4       37.13       44.45      2.81 o 
   2  15   4        0.50       -0.92      1.42 o 
   3  15   4        0.32       -0.39      1.56 o 
   4  15   4        2.98        7.51      2.08 o 
   5  15   4       12.10       14.18      2.71 o 
  -8  16   4        0.01       -0.16      1.80 o 
  -7  16   4        1.55        0.09      1.70 o 
  -6  16   4        1.37        2.90      2.09 o 
  -5  16   4       10.77       10.66      2.14 o 
  -4  16   4        6.84        6.90      1.84 o 
  -3  16   4       11.29       12.45      1.92 o 
  -2  16   4        7.12        9.65      1.81 o 
  -1  16   4        1.76        0.60      1.55 o 
   0  16   4       21.32       21.80      3.99 o 
   1  16   4       13.90       16.47      1.87 o 
   2  16   4        0.25       -0.80      1.54 o 
   3  16   4        0.78       -0.93      1.75 o 
   4  16   4        1.07       -1.29      1.90 o 
  -7  17   4        0.15        1.19      2.01 o 
  -6  17   4        3.57        1.18      2.23 o 
  -5  17   4        0.29       -0.79      1.99 o 
  -4  17   4        3.06        4.06      2.04 o 
  -3  17   4        7.01        6.32      2.02 o 
  -2  17   4        1.02       -1.69      1.69 o 
  -1  17   4        2.61        2.43      2.74 o 
   0  17   4        2.15        2.48      1.62 o 
   1  17   4        4.83        3.46      1.71 o 
   2  17   4        7.59        7.95      2.06 o 
   3  17   4        1.30       -1.03      2.02 o 
   4  17   4        3.33        1.88      4.15 o 
  -6  18   4        0.20       -2.27      2.27 o 
  -5  18   4        9.94       11.57      2.47 o 
  -4  18   4        0.00       -0.53      2.04 o 
  -3  18   4       21.46       24.77      3.84 o 
  -2  18   4        0.69       -0.59      1.92 o 
  -1  18   4        7.37       10.86      2.32 o 
   0  18   4        0.02       -1.30      2.03 o 
   1  18   4        0.07       -2.03      2.03 o 
   2  18   4        0.67       -3.06      3.06 o 
   3  18   4        5.74        0.09      3.24 o 
  -5  19   4        0.03       -2.10      2.41 o 
  -4  19   4        0.94        0.91      2.30 o 
  -3  19   4        0.32        1.01      2.19 o 
  -2  19   4        3.68        6.16      2.29 o 
  -1  19   4       17.04       27.73      8.55 o 
   0  19   4        0.57       -2.20      2.20 o 
   1  19   4        1.01        1.95      2.44 o 
  -2  20   4        4.51        7.43      2.57 o 
  -1  20   4        0.18       -2.25      2.25 o 
 -13   1   5       10.86       14.83      2.66 o 
 -12   1   5        0.31        1.30      2.28 o 
 -11   1   5        6.53        4.68      1.59 o 
 -10   1   5        0.37       -1.73      1.73 o 
  -9   1   5        0.10        0.13      1.58 o 
  -8   1   5       37.95       38.14      1.39 o 
  -7   1   5       14.74       18.69      0.81 o 
  -6   1   5       27.48       29.75      0.78 o 
  -5   1   5       88.37       96.89      2.14 o 
  -4   1   5       14.02       14.08      0.53 o 
  -3   1   5       82.86       88.07      1.09 o 
  -2   1   5       55.86       62.09      0.91 o 
  -1   1   5     1379.66     1494.22     16.47 o 
   0   1   5      506.09      559.32      6.68 o 
   1   1   5       41.97       45.42      1.05 o 
   2   1   5       74.21       81.47      1.75 o 
   3   1   5       39.98       36.74      2.17 o 
   4   1   5       10.48        9.55      1.80 o 
   5   1   5       66.48       62.21      4.04 o 
   6   1   5       53.62       54.18      3.40 o 
   7   1   5       25.01       28.37      3.04 o 
   8   1   5        0.14       -0.16      2.28 o 
 -13   2   5        0.22       -1.08      2.27 o 
 -12   2   5        0.02       -1.49      1.68 o 
 -11   2   5        3.36        2.90      1.56 o 
 -10   2   5       46.78       48.72      3.07 o 
  -9   2   5      116.98      113.08      2.97 o 
  -8   2   5       48.73       50.02      1.58 o 
  -7   2   5        5.42        4.31      0.55 o 
  -6   2   5        1.24        0.91      0.35 o 
  -5   2   5      317.06      305.53      3.14 o 
  -4   2   5      453.42      471.38      4.42 o 
  -3   2   5      453.03      496.07      5.62 o 
  -2   2   5       16.67       19.51      0.51 o 
  -1   2   5      560.95      630.92      8.42 o 
   0   2   5      931.93     1038.48     11.64 o 
   1   2   5       23.92       30.21      1.70 o 
   2   2   5        0.99        1.10      0.67 o 
   3   2   5        0.01        0.46      1.17 o 
   4   2   5       22.89       25.71      2.26 o 
   5   2   5       24.62       27.00      2.53 o 
   6   2   5       39.74       35.61      3.21 o 
   7   2   5       15.47       16.42      1.90 o 
   8   2   5        0.01       -1.90      2.18 o 
 -13   3   5        2.64       -2.13      2.33 o 
 -12   3   5        3.29        4.23      1.93 o 
 -11   3   5        0.06       -1.09      1.45 o 
 -10   3   5       42.80       49.44      3.17 o 
  -9   3   5       57.22       55.64      2.13 o 
  -8   3   5       10.18       10.53      0.91 o 
  -7   3   5       39.87       43.66      1.11 o 
  -6   3   5      713.70      771.10      9.08 o 
  -5   3   5      474.95      519.78      5.03 o 
  -4   3   5      105.33      117.35      1.40 o 
  -3   3   5      257.08      257.58      2.64 o 
  -2   3   5       37.30       46.55      0.78 o 
  -1   3   5       82.55      101.78      3.17 o 
   0   3   5      246.26      269.12      3.92 o 
   1   3   5      981.12     1037.42     10.74 o 
   2   3   5       26.07       21.41      1.38 o 
   3   3   5       39.37       35.39      1.63 o 
   4   3   5        5.03        3.09      1.63 o 
   5   3   5      131.57      127.57      4.43 o 
   6   3   5        0.64        0.42      1.35 o 
   7   3   5        0.86       -1.52      1.52 o 
   8   3   5        0.05       -0.98      2.22 o 
 -12   4   5        3.25        2.32      2.22 o 
 -11   4   5        5.06        6.79      1.70 o 
 -10   4   5        5.36        4.28      2.95 o 
  -9   4   5        1.93        1.47      0.79 o 
  -8   4   5        9.05        7.99      0.81 o 
  -7   4   5        5.18        4.28      0.46 o 
  -6   4   5      594.06      631.15      6.76 o 
  -5   4   5      131.27      173.98      2.04 o 
  -4   4   5      534.19      613.83      6.45 o 
  -3   4   5      486.66      470.08      5.65 o 
  -2   4   5      131.04      165.57      1.79 o 
  -1   4   5      529.61      556.85      5.93 o 
   0   4   5     2342.18     2568.08     29.42 o 
   1   4   5        5.44        5.45      0.62 o 
   2   4   5       93.71       89.62      2.21 o 
   3   4   5        0.85       -0.71      0.75 o 
   4   4   5      373.51      378.76      5.81 o 
   5   4   5        2.75        2.18      1.83 o 
   6   4   5        1.03       -1.24      1.32 o 
   7   4   5        1.13       -0.78      1.55 o 
   8   4   5        1.64       -0.31      2.32 o 
 -12   5   5        3.78        7.34      2.86 o 
 -11   5   5        8.40        6.97      1.76 o 
 -10   5   5        4.88        1.77      1.03 o 
  -9   5   5        0.46       -1.00      1.00 o 
  -8   5   5       18.12       13.44      0.98 o 
  -7   5   5       28.80       27.70      0.91 o 
  -6   5   5       88.13       97.41      1.48 o 
  -5   5   5       58.75       60.40      0.98 o 
  -4   5   5      677.51      736.90      7.69 o 
  -3   5   5      148.81      160.77      1.76 o 
  -2   5   5      827.02      939.34      9.26 o 
  -1   5   5        4.11        4.72      0.40 o 
   0   5   5       51.93       50.50      1.42 o 
   1   5   5       42.07       39.71      1.18 o 
   2   5   5      127.90      119.72      2.60 o 
   3   5   5       42.67       40.40      1.90 o 
   4   5   5       23.59       18.51      1.60 o 
   5   5   5       11.96       10.12      1.64 o 
   6   5   5       11.57        8.55      1.58 o 
   7   5   5        0.01       -1.47      1.70 o 
   8   5   5        2.48        2.80      2.38 o 
 -12   6   5        4.47       10.57      2.62 o 
 -11   6   5        4.24        6.66      1.79 o 
 -10   6   5        0.07       -0.99      0.99 o 
  -9   6   5       12.31        8.65      1.52 o 
  -8   6   5       93.42       79.54      1.83 o 
  -7   6   5       13.63        9.06      0.62 o 
  -6   6   5       70.77       72.15      1.28 o 
  -5   6   5        8.44        7.90      0.49 o 
  -4   6   5       16.21       14.33      0.68 o 
  -3   6   5      215.53      223.11      2.51 o 
  -2   6   5      633.19      655.50      7.00 o 
  -1   6   5       14.25       14.90      0.68 o 
   0   6   5      308.10      326.54      3.51 o 
   1   6   5      353.21      350.12      4.98 o 
   2   6   5      255.93      265.08      4.61 o 
   3   6   5       16.40       12.68      1.12 o 
   4   6   5       62.55       61.09      3.35 o 
   5   6   5        8.23        6.94      1.26 o 
   6   6   5        0.55       -0.54      1.78 o 
   7   6   5        1.19        2.04      2.37 o 
   8   6   5        0.24       -2.18      2.18 o 
 -12   7   5       22.63       42.16      5.61 o 
 -11   7   5        4.40        7.32      2.23 o 
 -10   7   5        1.29       -0.64      1.10 o 
  -9   7   5        2.09        1.31      0.95 o 
  -8   7   5        4.83        3.65      0.88 o 
  -7   7   5       10.65        8.60      0.80 o 
  -6   7   5       19.77       19.27      1.04 o 
  -5   7   5       41.96       47.65      1.01 o 
  -4   7   5      244.83      236.83      2.53 o 
  -3   7   5        2.54        1.51      0.33 o 
  -2   7   5      945.41     1007.05     10.56 o 
  -1   7   5        7.24        5.36      0.41 o 
   0   7   5        7.73        7.20      0.48 o 
   1   7   5      332.96      341.40      4.24 o 
   2   7   5       11.41       11.50      0.95 o 
   3   7   5       64.88       63.26      3.15 o 
   4   7   5        0.00       -0.22      1.00 o 
   5   7   5        2.41        1.72      1.22 o 
   6   7   5        3.29       -0.07      1.44 o 
   7   7   5        0.61        0.37      1.80 o 
 -12   8   5        0.03       -1.87      1.87 o 
 -11   8   5        5.65        8.38      2.39 o 
 -10   8   5        0.25       -1.14      1.14 o 
  -9   8   5        0.05        0.17      0.98 o 
  -8   8   5        0.10       -0.27      0.81 o 
  -7   8   5        3.70        1.31      0.67 o 
  -6   8   5       89.80       75.51      1.69 o 
  -5   8   5        7.05        5.16      0.57 o 
  -4   8   5        6.08        5.69      0.52 o 
  -3   8   5      487.62      485.14      4.54 o 
  -2   8   5      108.97      111.72      1.75 o 
  -1   8   5       17.14       17.38      0.94 o 
   0   8   5       49.29       46.10      1.14 o 
   1   8   5       19.89       25.27      1.48 o 
   2   8   5       19.89       14.02      1.02 o 
   3   8   5       54.18       45.56      1.96 o 
   4   8   5       25.59       22.73      3.01 o 
   5   8   5       43.24       47.13      5.88 o 
   6   8   5        0.09        2.08      1.78 o 
   7   8   5        0.69        4.50      2.02 o 
 -12   9   5        0.27       -3.10      3.10 o 
 -11   9   5        6.62        7.14      2.01 o 
 -10   9   5        9.57       12.97      1.51 o 
  -9   9   5       12.10       13.29      1.21 o 
  -8   9   5       13.10       11.32      1.04 o 
  -7   9   5        1.05       -0.11      0.73 o 
  -6   9   5        3.23        1.21      0.62 o 
  -5   9   5       13.16       13.65      1.02 o 
  -4   9   5      268.03      259.58      3.06 o 
  -3   9   5       38.50       36.90      0.97 o 
  -2   9   5       68.60       64.83      1.54 o 
  -1   9   5      100.87       99.90      2.18 o 
   0   9   5       40.38       38.21      1.52 o 
   1   9   5       17.91       13.08      1.24 o 
   2   9   5        5.18        3.59      0.87 o 
   3   9   5        1.83        4.17      1.03 o 
   4   9   5        0.38        1.27      1.08 o 
   5   9   5        5.52       10.06      2.35 o 
   6   9   5        0.01        1.28      2.95 o 
   7   9   5        1.33        2.09      2.04 o 
 -11  10   5        4.10        1.01      2.07 o 
 -10  10   5        0.28       -0.78      1.76 o 
  -9  10   5        4.08        4.57      1.16 o 
  -8  10   5        4.78        3.30      0.98 o 
  -7  10   5        2.65        1.60      0.92 o 
  -6  10   5        3.59        3.13      0.90 o 
  -5  10   5      433.13      410.90      5.87 o 
  -4  10   5       27.75       28.82      1.06 o 
  -3  10   5       77.25       71.32      1.47 o 
  -2  10   5       51.40       55.02      1.49 o 
  -1  10   5       71.32       63.53      2.40 o 
   0  10   5        3.65        2.19      0.74 o 
   1  10   5       12.49       13.06      1.30 o 
   2  10   5        2.66        1.75      0.87 o 
   3  10   5        1.06        0.84      0.98 o 
   4  10   5        0.79       -1.33      1.33 o 
   5  10   5       13.29       17.05      2.68 o 
   6  10   5        0.65        1.22      1.85 o 
   7  10   5        0.08        0.14      2.11 o 
 -11  11   5       10.45       13.84      2.78 o 
 -10  11   5        0.30        1.23      1.66 o 
  -9  11   5       17.02       16.55      1.72 o 
  -8  11   5        0.01       -0.77      1.04 o 
  -7  11   5       30.58       34.39      2.50 o 
  -6  11   5        8.64        9.03      1.08 o 
  -5  11   5        6.64        6.00      0.90 o 
  -4  11   5        0.26       -0.73      0.73 o 
  -3  11   5       91.50       84.99      1.67 o 
  -2  11   5      158.19      144.00      2.60 o 
  -1  11   5       32.43       19.51      1.25 o 
   0  11   5       33.62       27.68      1.62 o 
   1  11   5       58.60       63.25      2.07 o 
   2  11   5        0.25       -0.54      0.88 o 
   3  11   5        0.00        0.54      1.05 o 
   4  11   5        0.67        1.72      1.24 o 
   5  11   5        4.56        7.66      1.73 o 
   6  11   5        1.22        1.83      2.02 o 
 -11  12   5        1.21        0.60      3.27 o 
 -10  12   5        2.01        3.05      2.27 o 
  -9  12   5        2.59        4.44      1.56 o 
  -8  12   5       54.28       60.41      2.92 o 
  -7  12   5       33.54       33.25      2.28 o 
  -6  12   5       60.82       59.28      3.11 o 
  -5  12   5        3.39        2.43      0.88 o 
  -4  12   5        7.75        8.60      1.04 o 
  -3  12   5       31.33       31.21      2.12 o 
  -2  12   5        6.51        4.74      1.14 o 
  -1  12   5        0.42       -0.75      0.75 o 
   0  12   5        8.08        5.75      0.93 o 
   1  12   5       13.29       11.13      1.11 o 
   2  12   5        0.86       -0.24      0.95 o 
   3  12   5       43.50       56.56      3.60 o 
   4  12   5        0.62        0.57      1.76 o 
   5  12   5        0.08       -1.23      1.90 o 
   6  12   5        0.37        1.92      2.20 o 
 -10  13   5        1.26        3.44      3.30 o 
  -9  13   5        1.08        1.39      1.60 o 
  -8  13   5        2.05        3.10      1.51 o 
  -7  13   5        6.64        6.69      1.41 o 
  -6  13   5        0.01       -0.63      1.35 o 
  -5  13   5        4.11        3.28      1.38 o 
  -4  13   5       13.76       10.33      1.34 o 
  -3  13   5      221.03      201.94      7.55 o 
  -2  13   5       71.79       64.56      2.59 o 
  -1  13   5        0.04       -0.83      0.83 o 
   0  13   5        1.28        0.93      0.91 o 
   1  13   5       23.50       23.44      1.78 o 
   2  13   5        2.04        1.84      1.15 o 
   3  13   5        0.18        1.13      1.40 o 
   4  13   5        1.79       -1.48      1.54 o 
   5  13   5        0.13       -1.06      1.82 o 
 -10  14   5        0.07       -2.34      2.48 o 
  -9  14   5        4.81        4.43      1.76 o 
  -8  14   5        8.00        7.11      1.73 o 
  -7  14   5       21.61       23.73      1.86 o 
  -6  14   5       52.98       63.85      3.55 o 
  -5  14   5        0.01       -1.29      1.29 o 
  -4  14   5       32.78       39.05      2.73 o 
  -3  14   5       37.04       39.50      3.67 o 
  -2  14   5       25.95       23.34      2.42 o 
  -1  14   5        1.71        2.07      1.45 o 
   0  14   5        1.43       -0.27      1.29 o 
   1  14   5       26.63       26.20      2.08 o 
   2  14   5        7.71        9.93      1.61 o 
   3  14   5       14.88       10.57      1.81 o 
   4  14   5        2.41        5.18      1.92 o 
   5  14   5        0.01       -3.07      3.07 o 
  -9  15   5        0.04        2.36      2.32 o 
  -8  15   5        1.20       -0.06      1.64 o 
  -7  15   5        0.00       -1.35      1.42 o 
  -6  15   5        0.60       -1.64      1.64 o 
  -5  15   5        6.68        3.99      1.74 o 
  -4  15   5        0.06       -1.40      1.40 o 
  -3  15   5        2.94        2.82      1.52 o 
  -2  15   5        3.92        2.19      1.48 o 
  -1  15   5       38.19       36.56      2.94 o 
   0  15   5       12.29       11.83      1.59 o 
   1  15   5        0.01       -1.36      1.36 o 
   2  15   5       26.51       27.65      2.16 o 
   3  15   5       17.30       19.28      2.14 o 
   4  15   5        2.04        0.44      1.86 o 
  -8  16   5        0.25       -0.36      1.86 o 
  -7  16   5        1.46        0.87      1.63 o 
  -6  16   5        0.00       -2.31      2.31 o 
  -5  16   5        7.79        7.97      1.96 o 
  -4  16   5        4.29        4.20      1.80 o 
  -3  16   5        5.85        5.12      1.75 o 
  -2  16   5        2.13        0.03      1.56 o 
  -1  16   5        0.23       -0.25      1.61 o 
   0  16   5       21.95       25.89      4.25 o 
   1  16   5        3.30        3.16      1.65 o 
   2  16   5        0.15       -2.58      2.58 o 
   3  16   5        0.18       -1.84      1.84 o 
   4  16   5        0.15       -2.53      3.14 o 
  -8  17   5        4.59        3.80      3.63 o 
  -7  17   5        0.95       -1.69      1.69 o 
  -6  17   5        0.39       -1.97      1.97 o 
  -5  17   5        0.56        1.17      1.98 o 
  -4  17   5        0.03       -0.92      1.74 o 
  -3  17   5        0.00       -0.14      1.76 o 
  -2  17   5        0.99       -0.43      1.75 o 
  -1  17   5       18.08       21.30      2.42 o 
   0  17   5       43.78       48.57      3.68 o 
   1  17   5       15.70       12.70      4.29 o 
   2  17   5        2.50        1.25      3.81 o 
   3  17   5        8.66        4.15      5.66 o 
  -6  18   5        4.99        7.76      3.57 o 
  -5  18   5        0.01       -0.80      2.17 o 
  -4  18   5        0.10       -1.09      1.99 o 
  -3  18   5        1.35        0.06      2.79 o 
  -2  18   5        8.27        8.93      2.30 o 
  -1  18   5        8.23       13.03      3.92 o 
   0  18   5        0.39       -0.85      2.05 o 
   1  18   5        0.31        0.01      2.11 o 
   2  18   5        1.25       -0.68      2.87 o 
  -5  19   5        0.14       -2.20      2.20 o 
  -4  19   5        0.01        1.45      2.25 o 
  -3  19   5       31.62       44.34      4.27 o 
  -2  19   5       16.34       29.33      9.01 o 
  -1  19   5        2.11        0.92      2.97 o 
   0  19   5        1.14       -2.03      2.24 o 
 -13   0   6        1.06        2.22      3.52 o 
 -12   0   6       27.50       33.82      4.81 o 
 -11   0   6        0.72       -2.22      2.76 o 
 -10   0   6        0.58       -2.01      2.35 o 
  -9   0   6       60.58       47.33      3.97 o 
  -8   0   6     2105.41     2075.92     26.83 o 
  -7   0   6      612.23      586.48     20.07 o 
  -6   0   6       20.36       18.49      1.54 o 
  -5   0   6      932.31      974.99     14.93 o 
  -4   0   6       58.86       64.66      1.07 o 
  -3   0   6       96.36      110.87      2.09 o 
  -2   0   6      670.64      733.02     15.30 o 
  -1   0   6      714.51      765.32     12.16 o 
   0   0   6        1.30        4.32      0.69 o 
   1   0   6        0.37       -0.47      0.68 o 
   2   0   6      423.88      427.26     12.00 o 
   3   0   6      154.45      148.70      5.88 o 
   4   0   6       37.12       30.30      3.52 o 
   5   0   6        3.31        1.50      2.58 o 
   6   0   6        5.83       15.36      3.80 o 
   7   0   6       12.93       12.58      3.80 o 
 -13   1   6        1.98        2.39      3.78 o 
 -12   1   6        2.57        1.71      2.50 o 
 -11   1   6        3.67        2.97      1.97 o 
 -10   1   6        1.24        2.25      1.72 o 
  -9   1   6      112.09      109.59      2.88 o 
  -8   1   6      419.35      415.54      4.55 o 
  -7   1   6       16.23       13.00      0.76 o 
  -6   1   6      231.16      223.35      4.51 o 
  -5   1   6      481.72      562.23      8.72 o 
  -4   1   6     1004.90     1127.38     10.86 o 
  -3   1   6      643.85      717.74      7.30 o 
  -2   1   6     1419.57     1591.65     17.99 o 
  -1   1   6      164.38      162.38      2.14 o 
   0   1   6      133.03      139.13      2.23 o 
   1   1   6       55.31       62.04      1.42 o 
   2   1   6      202.90      192.02      4.60 o 
   3   1   6        4.79        3.98      1.41 o 
   4   1   6       15.19       16.14      2.05 o 
   5   1   6        3.42        3.74      1.91 o 
   6   1   6       36.10       42.44      3.41 o 
   7   1   6        7.37        6.65      2.56 o 
   8   1   6        5.62        3.30      2.70 o 
 -13   2   6        1.36        1.65      4.30 o 
 -12   2   6        0.13       -1.12      2.28 o 
 -11   2   6        6.09        6.12      2.17 o 
 -10   2   6       54.59       53.21      3.14 o 
  -9   2   6       68.51       67.16      2.32 o 
  -8   2   6      150.97      160.19      2.30 o 
  -7   2   6       56.94       57.03      1.12 o 
  -6   2   6      210.49      215.27      2.64 o 
  -5   2   6       61.16       70.38      1.44 o 
  -4   2   6      390.22      423.91      6.27 o 
  -3   2   6      381.12      442.70      4.65 o 
  -2   2   6       45.74       44.54      1.62 o 
  -1   2   6        0.00        0.80      0.40 o 
   0   2   6      332.23      320.54      4.01 o 
   1   2   6        0.72        0.50      0.44 o 
   2   2   6       11.05        8.65      1.34 o 
   3   2   6       50.07       49.34      2.69 o 
   4   2   6       91.71       88.49      3.55 o 
   5   2   6       30.02       33.81      2.99 o 
   6   2   6       27.79       30.75      5.48 o 
   7   2   6        4.48        2.58      2.57 o 
 -13   3   6        0.09       -0.96      3.58 o 
 -12   3   6        0.04       -1.31      2.17 o 
 -11   3   6       23.04       19.44      2.47 o 
 -10   3   6       89.98       85.68      3.73 o 
  -9   3   6        0.22       -1.20      1.20 o 
  -8   3   6       44.49       42.19      1.20 o 
  -7   3   6       89.67       93.04      1.64 o 
  -6   3   6       47.33       55.04      1.19 o 
  -5   3   6       54.22       49.71      0.88 o 
  -4   3   6      536.47      548.39     16.47 o 
  -3   3   6      265.73      267.67      3.01 o 
  -2   3   6      349.33      446.00      6.58 o 
  -1   3   6       78.66       84.91      1.60 o 
   0   3   6        0.30        1.36      0.56 o 
   1   3   6        1.88        1.17      0.53 o 
   2   3   6        0.75       -0.48      1.04 o 
   3   3   6       15.17       14.90      1.74 o 
   4   3   6       37.49       44.79      2.98 o 
   5   3   6        0.39       -0.06      2.42 o 
   6   3   6        2.84        2.33      2.21 o 
   7   3   6        0.00       -1.44      2.51 o 
 -13   4   6        0.01       -2.46      2.46 o 
 -12   4   6        0.91        0.03      2.21 o 
 -11   4   6        0.28       -0.05      1.91 o 
 -10   4   6        0.39       -0.79      1.68 o 
  -9   4   6        8.38        6.49      1.13 o 
  -8   4   6       14.81       15.78      1.06 o 
  -7   4   6       26.39       24.12      0.95 o 
  -6   4   6        4.50        3.14      0.54 o 
  -5   4   6       18.29       19.97      0.60 o 
  -4   4   6        2.63        2.02      0.35 o 
  -3   4   6      278.00      317.41      3.23 o 
  -2   4   6       73.23       63.87      1.46 o 
  -1   4   6      392.00      405.78      4.95 o 
   0   4   6        3.46        3.85      0.53 o 
   1   4   6        1.97        1.68      0.61 o 
   2   4   6        9.77        8.36      1.34 o 
   3   4   6      232.97      229.14      5.71 o 
   4   4   6        5.43        8.18      1.87 o 
   5   4   6        6.69        4.90      2.05 o 
   6   4   6        0.23       -0.23      2.29 o 
   7   4   6        0.01       -1.70      3.42 o 
 -13   5   6        0.04       -1.75      2.29 o 
 -12   5   6        0.91       -2.00      2.31 o 
 -11   5   6        0.04        0.06      1.40 o 
 -10   5   6        0.02       -0.85      2.55 o 
  -9   5   6       55.93       52.38      1.80 o 
  -8   5   6       20.02       17.83      1.16 o 
  -7   5   6       23.65       27.63      1.84 o 
  -6   5   6        0.06       -0.22      0.36 o 
  -5   5   6       81.43      101.90      1.41 o 
  -4   5   6      157.91      141.83      1.76 o 
  -3   5   6      750.68      792.72      6.56 o 
  -2   5   6      131.46      137.15      1.82 o 
  -1   5   6      198.02      224.01      2.75 o 
   0   5   6      146.66      160.51      2.25 o 
   1   5   6      295.14      304.33      6.42 o 
   2   5   6       24.97       22.66      1.99 o 
   3   5   6       20.86       22.86      2.25 o 
   4   5   6        0.00       -0.82      1.60 o 
   5   5   6       18.73       22.31      2.56 o 
   6   5   6        0.68       -0.54      2.24 o 
   7   5   6        0.56        0.29      1.85 o 
 -13   6   6        4.12        7.62      2.68 o 
 -12   6   6        1.47        1.68      2.47 o 
 -11   6   6        0.00       -1.50      1.50 o 
 -10   6   6        0.03       -1.47      1.69 o 
  -9   6   6        0.04        1.10      1.11 o 
  -8   6   6       12.18       11.25      0.94 o 
  -7   6   6       20.85       18.99      0.92 o 
  -6   6   6        0.10       -0.37      0.37 o 
  -5   6   6       24.04       21.83      0.76 o 
  -4   6   6      108.12      111.37      1.54 o 
  -3   6   6        9.78       14.28      0.65 o 
  -2   6   6        1.01       -0.20      0.34 o 
  -1   6   6       30.15       27.55      0.87 o 
   0   6   6       48.37       41.43      1.08 o 
   1   6   6      524.73      546.30     13.57 o 
   2   6   6      109.64      106.84      3.49 o 
   3   6   6       22.13       21.79      2.25 o 
   4   6   6        0.01        0.16      1.70 o 
   5   6   6        4.21        3.69      1.46 o 
   6   6   6        0.28       -0.28      1.54 o 
   7   6   6        1.26       -0.44      1.91 o 
 -12   7   6       18.07       22.97      2.98 o 
 -11   7   6        0.25       -2.04      2.04 o 
 -10   7   6        1.75        0.41      2.36 o 
  -9   7   6        1.72        3.32      1.76 o 
  -8   7   6        8.75       11.85      1.59 o 
  -7   7   6      165.20      152.37      2.61 o 
  -6   7   6       28.56       31.37      1.20 o 
  -5   7   6       26.33       22.68      0.93 o 
  -4   7   6       89.03      101.07      1.53 o 
  -3   7   6       67.31       51.58      1.05 o 
  -2   7   6      502.51      539.78      6.78 o 
  -1   7   6       50.91       55.11      1.18 o 
   0   7   6       16.01       18.66      0.88 o 
   1   7   6        0.40        1.10      0.55 o 
   2   7   6      154.08      151.78      4.40 o 
   3   7   6       54.98       50.44      2.90 o 
   4   7   6        6.10        3.56      1.99 o 
   5   7   6        7.09        6.18      1.54 o 
   6   7   6        1.31       -0.50      1.60 o 
   7   7   6        9.48        7.75      2.21 o 
 -12   8   6        1.88        2.94      4.29 o 
 -11   8   6        3.05        5.65      1.87 o 
 -10   8   6        1.90        3.83      1.48 o 
  -9   8   6       46.60       48.21      3.00 o 
  -8   8   6        0.50       -0.50      1.08 o 
  -7   8   6       15.54        8.98      0.93 o 
  -6   8   6       32.99       25.03      0.88 o 
  -5   8   6        0.02       -0.37      0.37 o 
  -4   8   6      755.22      706.76      9.54 o 
  -3   8   6       88.05       81.65      1.39 o 
  -2   8   6        0.01        1.56      0.78 o 
  -1   8   6       37.46       37.52      1.06 o 
   0   8   6       68.50       58.04      1.35 o 
   1   8   6       63.86       61.32      3.12 o 
   2   8   6        0.00        0.79      1.04 o 
   3   8   6       72.32       58.98      3.11 o 
   4   8   6       32.03       31.60      3.01 o 
   5   8   6        1.16        1.25      1.44 o 
   6   8   6        8.02       10.30      3.54 o 
   7   8   6        1.89        2.77      2.06 o 
 -12   9   6        1.62        1.18      2.42 o 
 -11   9   6       29.08       41.23      2.99 o 
 -10   9   6       95.91      116.30      5.69 o 
  -9   9   6        5.47        6.18      1.93 o 
  -8   9   6        2.31        1.80      0.83 o 
  -7   9   6       25.74       23.77      1.42 o 
  -6   9   6       36.15       35.43      1.78 o 
  -5   9   6       57.82       56.17      2.34 o 
  -4   9   6        7.69        7.63      0.60 o 
  -3   9   6        0.60       -0.10      0.49 o 
  -2   9   6       14.93       15.81      1.36 o 
  -1   9   6       23.04       31.23      1.63 o 
   0   9   6       43.05       27.48      1.51 o 
   1   9   6       41.25       34.98      1.67 o 
   2   9   6       12.90       11.95      1.21 o 
   3   9   6        3.57        2.76      1.86 o 
   4   9   6        3.79        3.78      1.62 o 
   5   9   6        1.33        0.79      1.52 o 
   6   9   6        4.02        2.98      1.98 o 
 -12  10   6        1.15       -0.11      2.03 o 
 -11  10   6        0.47        2.60      1.96 o 
 -10  10   6        1.81        3.73      1.52 o 
  -9  10   6        5.46        5.38      1.36 o 
  -8  10   6       10.20        9.31      1.14 o 
  -7  10   6      112.88      110.42      3.49 o 
  -6  10   6      356.59      350.62      4.79 o 
  -5  10   6      605.81      586.22      7.47 o 
  -4  10   6        0.05       -0.49      0.51 o 
  -3  10   6        0.01       -0.48      0.48 o 
  -2  10   6       15.76       15.47      1.22 o 
  -1  10   6      154.29      151.69      3.40 o 
   0  10   6       20.56       19.29      1.18 o 
   1  10   6        4.92        5.50      1.04 o 
   2  10   6        2.26        0.64      1.03 o 
   3  10   6        1.70        2.10      1.17 o 
   4  10   6       37.95       40.26      2.65 o 
   5  10   6       39.03       41.13      3.55 o 
   6  10   6        1.40        0.06      2.02 o 
 -11  11   6        7.05        9.63      3.87 o 
 -10  11   6        0.04       -1.80      1.91 o 
  -9  11   6       14.95       17.81      1.91 o 
  -8  11   6        5.85        8.17      1.14 o 
  -7  11   6       21.60       27.31      2.17 o 
  -6  11   6       45.95       44.40      1.56 o 
  -5  11   6       18.22       19.02      1.73 o 
  -4  11   6       13.81       12.24      1.01 o 
  -3  11   6       61.93       59.02      1.45 o 
  -2  11   6       14.20        7.37      1.72 o 
  -1  11   6       83.21       71.14      2.41 o 
   0  11   6       27.56       24.51      1.62 o 
   1  11   6        2.37        0.65      1.00 o 
   2  11   6        2.11        1.83      1.29 o 
   3  11   6        0.19        1.35      1.08 o 
   4  11   6        6.09        3.50      1.58 o 
   5  11   6        3.39        2.27      2.03 o 
   6  11   6        1.74        2.76      2.16 o 
 -11  12   6        0.54       -2.28      2.28 o 
 -10  12   6        2.48        2.91      2.18 o 
  -9  12   6        2.41        1.46      1.67 o 
  -8  12   6       24.34       20.22      2.66 o 
  -7  12   6       24.56       22.84      2.91 o 
  -6  12   6        3.43        2.19      1.22 o 
  -5  12   6        8.49        8.75      1.16 o 
  -4  12   6        5.23        4.13      1.11 o 
  -3  12   6        2.15        1.75      1.08 o 
  -2  12   6       10.36        6.97      1.15 o 
  -1  12   6        1.42        0.38      0.98 o 
   0  12   6        2.44        0.87      0.89 o 
   1  12   6        2.27        1.88      0.95 o 
   2  12   6       28.06       34.40      2.09 o 
   3  12   6        0.04       -0.74      1.40 o 
   4  12   6        0.54       -1.78      1.78 o 
   5  12   6        0.13       -0.63      2.00 o 
 -10  13   6        0.32       -1.51      2.18 o 
  -9  13   6        1.07        2.53      2.08 o 
  -8  13   6        1.57       -0.11      1.29 o 
  -7  13   6        0.66        1.22      1.06 o 
  -6  13   6        4.70        3.45      1.62 o 
  -5  13   6        5.49        3.49      1.26 o 
  -4  13   6       21.11       20.49      2.49 o 
  -3  13   6       27.04       29.79      2.77 o 
  -2  13   6        6.66        7.37      1.32 o 
  -1  13   6        0.77        0.40      1.13 o 
   0  13   6        3.84        2.81      0.98 o 
   1  13   6        1.53        0.17      1.09 o 
   2  13   6        6.81        6.40      1.30 o 
   3  13   6        0.01       -1.28      1.48 o 
   4  13   6        1.83        3.03      2.12 o 
   5  13   6        0.06       -1.72      2.15 o 
 -10  14   6        4.03        4.47      2.49 o 
  -9  14   6        1.23       -0.34      2.24 o 
  -8  14   6        0.48        1.20      1.89 o 
  -7  14   6        8.90        9.09      1.49 o 
  -6  14   6        0.28       -0.53      1.29 o 
  -5  14   6        9.34        6.08      1.42 o 
  -4  14   6       10.47        9.18      1.46 o 
  -3  14   6       27.87       27.15      4.35 o 
  -2  14   6        7.18        8.99      1.45 o 
  -1  14   6       19.36       25.99      2.23 o 
   0  14   6        1.71        1.49      1.37 o 
   1  14   6        2.18        0.13      1.55 o 
   2  14   6        1.11       -0.64      1.55 o 
   3  14   6       18.29       16.16      2.35 o 
   4  14   6        0.28        1.04      2.11 o 
  -9  15   6        0.07        0.78      2.32 o 
  -8  15   6        0.21       -1.31      2.02 o 
  -7  15   6        1.64        0.39      1.42 o 
  -6  15   6        2.22        1.80      1.69 o 
  -5  15   6       13.24       12.45      1.90 o 
  -4  15   6       25.57       25.17      2.62 o 
  -3  15   6       13.15        7.60      1.52 o 
  -2  15   6       13.06       12.14      2.59 o 
  -1  15   6       94.25       94.18      3.38 o 
   0  15   6        3.42        4.73      1.79 o 
   1  15   6       21.37       19.53      3.68 o 
   2  15   6        0.39       -1.52      1.88 o 
   3  15   6        0.22       -0.03      2.03 o 
   4  15   6        0.04        0.37      2.23 o 
  -9  16   6        0.01       -3.06      3.06 o 
  -8  16   6        0.87       -2.06      2.06 o 
  -7  16   6        2.74        4.16      2.09 o 
  -6  16   6        6.30        9.49      2.10 o 
  -5  16   6        4.40        3.41      1.81 o 
  -4  16   6        1.20       -0.86      1.60 o 
  -3  16   6       12.27       14.78      3.45 o 
  -2  16   6        0.42        1.83      1.71 o 
  -1  16   6        5.80        5.82      1.86 o 
   0  16   6        0.52        3.10      1.96 o 
   1  16   6        0.69       -0.65      2.59 o 
   2  16   6        0.02       -0.60      1.99 o 
   3  16   6        0.02       -2.03      2.03 o 
  -8  17   6        1.33       -1.36      2.27 o 
  -7  17   6        0.23       -0.89      2.03 o 
  -6  17   6        0.44        1.29      2.07 o 
  -5  17   6       15.26       17.38      2.36 o 
  -4  17   6        3.81        3.81      1.92 o 
  -3  17   6        1.61        0.52      1.80 o 
  -2  17   6        4.23        5.87      1.97 o 
  -1  17   6       38.78       55.95      6.77 o 
   0  17   6        1.64        1.98      2.07 o 
   1  17   6       23.05       28.39      3.56 o 
   2  17   6        0.55       -0.12      2.26 o 
  -7  18   6        3.08        4.30      2.50 o 
  -6  18   6        3.02        2.92      2.35 o 
  -5  18   6       19.59       24.05      3.86 o 
  -4  18   6        0.00       -1.91      1.91 o 
  -3  18   6        0.01       -0.82      2.02 o 
  -2  18   6        5.10        7.50      2.29 o 
  -1  18   6        7.81        9.02      2.26 o 
   0  18   6        1.54        2.17      2.06 o 
   1  18   6        9.01        7.82      2.50 o 
  -5  19   6        1.31       -1.46      2.21 o 
  -4  19   6        1.31       -0.86      2.21 o 
  -3  19   6       10.99       17.99      2.67 o 
  -2  19   6        2.22        3.72      2.29 o 
  -1  19   6        0.01       -2.15      2.15 o 
 -13   1   7        7.38       11.09      2.83 o 
 -12   1   7        8.21        9.42      2.76 o 
 -11   1   7        0.41        0.40      1.90 o 
 -10   1   7      144.24      145.44      3.55 o 
  -9   1   7       68.10       68.13      1.99 o 
  -8   1   7       31.38       33.46      1.73 o 
  -7   1   7      367.81      359.58      5.10 o 
  -6   1   7      281.09      263.46      3.06 o 
  -5   1   7      154.98      177.93      2.14 o 
  -4   1   7      155.69      153.18      1.66 o 
  -3   1   7      455.29      503.33      5.86 o 
  -2   1   7      224.45      264.56      4.65 o 
  -1   1   7       35.65       33.91      0.87 o 
   0   1   7      382.05      400.86      4.98 o 
   1   1   7      515.02      543.69      7.93 o 
   2   1   7      124.93      122.22      3.64 o 
   3   1   7       35.79       36.48      2.57 o 
   4   1   7       27.95       27.83      2.68 o 
   5   1   7       37.63       40.05      3.41 o 
   6   1   7        0.18       -0.32      2.30 o 
   7   1   7        6.36       12.51      3.07 o 
 -13   2   7        0.05       -0.42      2.48 o 
 -12   2   7        0.62        0.25      2.29 o 
 -11   2   7       15.40       13.95      2.26 o 
 -10   2   7        4.72        3.88      1.27 o 
  -9   2   7        2.15        0.86      0.74 o 
  -8   2   7        0.76       -0.04      0.84 o 
  -7   2   7      266.72      263.64      3.23 o 
  -6   2   7      108.35       87.79      1.55 o 
  -5   2   7        6.77       17.29      0.84 o 
  -4   2   7       96.18      129.83      1.60 o 
  -3   2   7     1291.01     1328.03     14.71 o 
  -2   2   7       18.32       17.80      0.71 o 
  -1   2   7      176.74      177.69      2.42 o 
   0   2   7        2.64        0.59      0.51 o 
   1   2   7       22.64       23.29      2.09 o 
   2   2   7        4.80        6.51      1.42 o 
   3   2   7        2.32        3.42      1.57 o 
   4   2   7       25.11       25.35      2.55 o 
   5   2   7       31.20       33.94      3.20 o 
   6   2   7        0.46        0.42      2.45 o 
   7   2   7        0.00       -0.77      2.60 o 
 -13   3   7        0.66        0.06      2.41 o 
 -12   3   7        3.90        6.14      2.34 o 
 -11   3   7        0.98        3.46      1.95 o 
 -10   3   7        7.96        7.00      1.30 o 
  -9   3   7        4.74        3.59      0.84 o 
  -8   3   7        8.09        6.50      0.69 o 
  -7   3   7       72.96       72.89      1.40 o 
  -6   3   7       24.97       25.10      0.79 o 
  -5   3   7       18.69       13.94      0.52 o 
  -4   3   7       14.71       24.63      0.70 o 
  -3   3   7       50.84       61.03      0.96 o 
  -2   3   7       73.61       88.13      1.37 o 
  -1   3   7     1214.43     1310.10     17.29 o 
   0   3   7        0.66        0.25      0.64 o 
   1   3   7        2.39        0.87      1.08 o 
   2   3   7      107.16       98.93      3.28 o 
   3   3   7       28.73       24.46      2.36 o 
   4   3   7        0.63        0.49      1.80 o 
   5   3   7        3.04        3.82      2.24 o 
   6   3   7        2.44        2.77      2.38 o 
   7   3   7        0.69       -1.41      3.82 o 
 -13   4   7        1.89        1.07      2.46 o 
 -12   4   7        1.34       -0.58      2.20 o 
 -11   4   7        4.83        4.67      3.17 o 
 -10   4   7       18.23       19.51      4.68 o 
  -9   4   7       29.12       28.22      1.40 o 
  -8   4   7        4.53        2.87      0.65 o 
  -7   4   7       99.10       94.72      1.64 o 
  -6   4   7        4.96        6.16      0.44 o 
  -5   4   7      173.43      180.53      2.21 o 
  -4   4   7      403.30      396.20      3.99 o 
  -3   4   7      952.21     1011.42     11.12 o 
  -2   4   7       11.49       15.78      0.67 o 
  -1   4   7        2.55        3.53      0.84 o 
   0   4   7      243.89      245.52      4.01 o 
   1   4   7      311.73      304.18      6.46 o 
   2   4   7       54.15       52.96      2.57 o 
   3   4   7        0.81        0.66      1.57 o 
   4   4   7       20.17       18.00      2.35 o 
   5   4   7        0.05        0.34      2.02 o 
   6   4   7        0.01       -2.19      2.19 o 
   7   4   7        0.14        2.68      3.86 o 
 -13   5   7        0.07       -0.67      2.88 o 
 -12   5   7        0.01       -1.06      2.16 o 
 -11   5   7        4.02        1.95      1.92 o 
 -10   5   7        0.21       -1.38      1.50 o 
  -9   5   7       34.41       32.66      1.48 o 
  -8   5   7        6.00        4.39      0.70 o 
  -7   5   7       23.49       21.65      0.90 o 
  -6   5   7        3.48        5.02      0.41 o 
  -5   5   7      190.74      182.95      2.61 o 
  -4   5   7      167.19      190.05      2.40 o 
  -3   5   7       17.31       19.61      0.73 o 
  -2   5   7      323.69      292.96      3.75 o 
  -1   5   7        2.54        4.92      0.54 o 
   0   5   7        2.07        2.66      0.79 o 
   1   5   7        1.35        0.38      1.14 o 
   2   5   7       19.78       17.51      1.80 o 
   3   5   7       13.23       12.58      4.15 o 
   4   5   7        1.37       -1.95      2.58 o 
   5   5   7        0.13       -1.33      2.03 o 
   6   5   7        0.14       -3.36      3.36 o 
   7   5   7        0.36       -3.36      3.36 o 
 -13   6   7        4.05        5.64      3.67 o 
 -12   6   7        1.54       -0.19      2.20 o 
 -11   6   7        0.09       -1.88      1.88 o 
 -10   6   7       16.25       15.19      2.13 o 
  -9   6   7        2.54        3.54      1.16 o 
  -8   6   7       10.37        7.32      1.66 o 
  -7   6   7       86.33       79.55      1.55 o 
  -6   6   7       11.92       14.38      0.75 o 
  -5   6   7        2.02        3.11      0.43 o 
  -4   6   7      337.94      351.90      3.71 o 
  -3   6   7        1.11        1.40      0.40 o 
  -2   6   7      415.17      443.01      4.97 o 
  -1   6   7        0.25        0.25      0.47 o 
   0   6   7      214.32      221.52      3.28 o 
   1   6   7        7.27        8.71      1.43 o 
   2   6   7       46.46       46.07      2.73 o 
   3   6   7        2.07        1.37      1.66 o 
   4   6   7        0.75       -0.62      1.90 o 
   5   6   7        4.61        1.04      2.38 o 
   6   6   7        1.54       -1.85      2.46 o 
 -13   7   7        4.19        9.35      2.70 o 
 -12   7   7        0.34        0.77      2.37 o 
 -11   7   7        0.27       -1.17      2.03 o 
 -10   7   7        2.19        2.50      1.79 o 
  -9   7   7       70.12       73.47      2.51 o 
  -8   7   7        0.37        1.56      0.76 o 
  -7   7   7        2.32        0.58      0.68 o 
  -6   7   7        5.19        2.85      0.54 o 
  -5   7   7       15.45       15.97      0.81 o 
  -4   7   7     1132.23     1181.96     10.27 o 
  -3   7   7      305.41      288.67      3.51 o 
  -2   7   7       74.82       69.97      1.44 o 
  -1   7   7       94.69       98.42      1.84 o 
   0   7   7        0.13        0.72      0.95 o 
   1   7   7      182.81      163.49      3.33 o 
   2   7   7       90.39       77.87      3.24 o 
   3   7   7       17.73       15.57      2.18 o 
   4   7   7        3.71        3.55      2.16 o 
   5   7   7        3.26        2.40      2.34 o 
   6   7   7        1.39        1.35      3.89 o 
 -12   8   7        8.55       13.69      4.56 o 
 -11   8   7       12.22       14.90      3.60 o 
 -10   8   7        6.27        8.77      2.10 o 
  -9   8   7        2.94        2.72      1.63 o 
  -8   8   7       52.44       38.72      2.77 o 
  -7   8   7       40.76       30.61      1.53 o 
  -6   8   7        1.24        0.91      0.58 o 
  -5   8   7      888.93      879.96     10.26 o 
  -4   8   7      275.95      268.30      3.04 o 
  -3   8   7      414.50      409.86      7.19 o 
  -2   8   7        3.86        2.73      0.76 o 
  -1   8   7       72.50       77.29      1.64 o 
   0   8   7        0.39       -0.19      0.67 o 
   1   8   7       20.71       16.46      1.76 o 
   2   8   7       76.28       72.65      3.36 o 
   3   8   7       87.90       84.40      3.83 o 
   4   8   7        0.04       -0.59      2.60 o 
   5   8   7        5.85        5.80      2.49 o 
   6   8   7        6.00        9.28      3.48 o 
 -12   9   7       11.31       20.24      2.89 o 
 -11   9   7        2.45        8.11      2.54 o 
 -10   9   7        0.01        0.32      1.48 o 
  -9   9   7        0.54       -1.04      1.77 o 
  -8   9   7        7.09        3.25      1.04 o 
  -7   9   7       12.63       12.03      1.14 o 
  -6   9   7       12.97       15.54      1.53 o 
  -5   9   7        0.04        0.68      0.57 o 
  -4   9   7      220.72      220.87      2.69 o 
  -3   9   7        3.03        2.54      0.65 o 
  -2   9   7      275.95      277.23      4.65 o 
  -1   9   7      219.24      191.01      4.75 o 
   0   9   7      132.57      107.35      3.53 o 
   1   9   7       33.31       34.35      3.32 o 
   2   9   7        1.29        0.39      1.56 o 
   3   9   7        3.71        4.32      2.04 o 
   4   9   7        0.49        1.50      2.28 o 
   5   9   7        1.30        2.05      2.48 o 
   6   9   7        0.27        1.77      2.05 o 
 -12  10   7        0.07       -1.07      1.86 o 
 -11  10   7        1.38       -0.07      1.90 o 
 -10  10   7        1.43        2.66      1.70 o 
  -9  10   7       10.38        9.39      1.70 o 
  -8  10   7        5.36        5.82      1.43 o 
  -7  10   7       65.89       62.00      2.65 o 
  -6  10   7       53.89       50.07      2.33 o 
  -5  10   7      108.86      101.28      3.52 o 
  -4  10   7       18.84       16.42      1.01 o 
  -3  10   7        1.11        0.83      1.15 o 
  -2  10   7        9.16        9.77      1.44 o 
  -1  10   7        1.62        0.53      1.25 o 
   0  10   7        0.98        0.95      1.41 o 
   1  10   7        5.29        6.27      1.67 o 
   2  10   7        0.18       -2.38      2.38 o 
   3  10   7       14.96       24.46      2.20 o 
   4  10   7        6.86        5.40      2.38 o 
   5  10   7        5.61        6.40      2.16 o 
 -12  11   7        1.89        0.10      3.46 o 
 -11  11   7        6.56        6.70      2.00 o 
 -10  11   7        2.51        2.52      1.79 o 
  -9  11   7       23.49       25.66      4.04 o 
  -8  11   7        5.26        3.10      1.71 o 
  -7  11   7        6.73        5.54      1.41 o 
  -6  11   7        5.67        7.71      2.15 o 
  -5  11   7       28.37       27.26      1.62 o 
  -4  11   7       20.08       21.06      1.41 o 
  -3  11   7       22.34       17.44      1.79 o 
  -2  11   7       14.09       18.52      1.91 o 
  -1  11   7       15.02       14.57      1.78 o 
   0  11   7        0.46        0.13      1.50 o 
   1  11   7        8.52        9.51      1.88 o 
   2  11   7        2.23        1.81      1.82 o 
   3  11   7       10.61       12.14      1.77 o 
   4  11   7        6.69        7.88      1.80 o 
   5  11   7        1.41        1.66      2.07 o 
 -11  12   7        0.00       -1.91      2.76 o 
 -10  12   7        0.32       -1.87      1.87 o 
  -9  12   7        0.78       -0.99      1.47 o 
  -8  12   7        5.41        1.77      1.37 o 
  -7  12   7        4.15       -0.22      1.71 o 
  -6  12   7        1.06        0.70      1.58 o 
  -5  12   7        0.64       -1.33      1.33 o 
  -4  12   7        4.14        3.75      1.55 o 
  -3  12   7       72.12       75.90      3.18 o 
  -2  12   7        0.10        0.55      1.46 o 
  -1  12   7        1.81        0.01      1.44 o 
   0  12   7        7.21        7.61      1.74 o 
   1  12   7       17.35       16.23      2.30 o 
   2  12   7        2.68        2.50      1.41 o 
   3  12   7        1.01       -1.47      1.47 o 
   4  12   7        4.77        3.57      2.10 o 
   5  12   7        0.44        0.29      2.13 o 
 -11  13   7        1.06        0.16      2.86 o 
 -10  13   7        1.28        1.50      2.25 o 
  -9  13   7        2.53        0.29      1.65 o 
  -8  13   7        6.53        2.68      3.10 o 
  -7  13   7        3.32        2.39      1.35 o 
  -6  13   7       30.36       31.71      3.63 o 
  -5  13   7        0.82       -0.78      1.61 o 
  -4  13   7        3.30        3.60      1.71 o 
  -3  13   7        4.04        5.39      1.73 o 
  -2  13   7        1.88        2.54      1.66 o 
  -1  13   7        2.05        1.80      1.69 o 
   0  13   7        3.03        2.17      1.79 o 
   1  13   7        2.31        1.52      1.31 o 
   2  13   7       13.71       10.76      2.01 o 
   3  13   7        0.56       -1.81      1.81 o 
   4  13   7        4.94        6.54      2.31 o 
 -10  14   7        0.01       -1.78      2.29 o 
  -9  14   7        0.84       -0.31      2.05 o 
  -8  14   7       10.01        7.44      2.70 o 
  -7  14   7       12.43        9.90      3.02 o 
  -6  14   7        0.85        0.23      1.26 o 
  -5  14   7        1.23        1.48      1.23 o 
  -4  14   7        1.82        2.41      1.26 o 
  -3  14   7       18.65       20.39      3.65 o 
  -2  14   7        5.40        5.98      1.41 o 
  -1  14   7        1.05        2.10      1.35 o 
   0  14   7       15.06       16.55      1.74 o 
   1  14   7       27.18       25.95      3.00 o 
   2  14   7        0.62       -1.31      1.85 o 
   3  14   7        0.02       -1.12      1.94 o 
   4  14   7        0.95        1.77      2.31 o 
  -9  15   7        0.15       -0.58      2.19 o 
  -8  15   7        0.01       -0.58      1.92 o 
  -7  15   7        4.20        3.48      1.91 o 
  -6  15   7        0.85       -0.94      1.38 o 
  -5  15   7        0.68        0.78      1.37 o 
  -4  15   7        9.80        8.92      1.58 o 
  -3  15   7        4.29        2.57      1.38 o 
  -2  15   7       25.31       27.49      2.42 o 
  -1  15   7        0.78       -0.04      1.43 o 
   0  15   7       87.35      105.83      3.88 o 
   1  15   7        6.48        4.50      2.25 o 
   2  15   7        1.07       -0.13      1.92 o 
   3  15   7        0.71       -1.19      2.00 o 
  -9  16   7        0.06       -2.27      2.27 o 
  -8  16   7        0.07       -0.89      2.07 o 
  -7  16   7       14.39       16.64      2.45 o 
  -6  16   7       32.50       38.67      3.40 o 
  -5  16   7       13.14       12.05      1.85 o 
  -4  16   7        0.14        0.51      1.48 o 
  -3  16   7        0.60        0.32      1.43 o 
  -2  16   7        6.76        5.20      2.03 o 
  -1  16   7        3.02        8.10      2.09 o 
   0  16   7       10.53       10.94      2.27 o 
   1  16   7        8.79       10.13      2.31 o 
   2  16   7        0.00       -0.43      1.94 o 
  -8  17   7        0.12       -0.22      2.23 o 
  -7  17   7        5.89        5.91      2.29 o 
  -6  17   7        0.17       -0.44      1.91 o 
  -5  17   7        0.65       -0.76      1.77 o 
  -4  17   7        1.52       -1.10      1.75 o 
  -3  17   7        1.31        1.34      1.83 o 
  -2  17   7       35.02       47.15      3.77 o 
  -1  17   7       65.29       77.70      5.02 o 
   0  17   7        0.61        0.33      1.98 o 
   1  17   7        9.31        9.55      2.40 o 
  -7  18   7        0.07        2.71      2.31 o 
  -6  18   7        0.45       -0.83      2.10 o 
  -5  18   7       11.26       15.38      2.92 o 
  -4  18   7        0.39       -1.93      1.93 o 
  -3  18   7       28.54       35.71      7.04 o 
  -2  18   7       13.60       15.67      2.47 o 
  -1  18   7        0.21       -1.95      1.95 o 
   0  18   7        1.60        0.19      2.17 o 
  -5  19   7        0.08       -3.32      3.32 o 
  -4  19   7        2.51        3.76      2.31 o 
  -3  19   7        5.20        8.75      2.49 o 
  -2  19   7        1.24        0.28      2.15 o 
 -14   0   8       16.28       25.61      4.90 o 
 -13   0   8        5.43        7.56      3.63 o 
 -12   0   8        0.32        1.13      2.81 o 
 -11   0   8        1.46        2.29      2.67 o 
 -10   0   8      182.85      178.70      4.74 o 
  -9   0   8      159.45      163.30      3.40 o 
  -8   0   8      238.98      244.91      4.22 o 
  -7   0   8        5.95        4.82      0.82 o 
  -6   0   8       33.07       34.23      1.29 o 
  -5   0   8       10.45       18.10      0.89 o 
  -4   0   8     1315.17     1538.52     23.35 o 
  -3   0   8      324.64      350.50      8.98 o 
  -2   0   8       28.64       41.62      2.25 o 
  -1   0   8       43.54       34.97      1.39 o 
   0   0   8        2.64        1.13      0.86 o 
   1   0   8      213.49      205.94      6.96 o 
   2   0   8      100.41       95.56      4.86 o 
   3   0   8       18.45       19.13      2.86 o 
   4   0   8        7.57       10.24      2.97 o 
   5   0   8       21.01       20.48      3.82 o 
   6   0   8      101.17      116.00      7.30 o 
 -14   1   8        0.82        2.35      2.64 o 
 -13   1   8        4.17        7.56      2.57 o 
 -12   1   8        0.22       -1.03      2.02 o 
 -11   1   8        0.80       -0.23      1.70 o 
 -10   1   8      122.47      117.25      2.73 o 
  -9   1   8      100.46       95.32      2.25 o 
  -8   1   8      402.89      404.61      4.37 o 
  -7   1   8      194.08      181.26      2.72 o 
  -6   1   8        3.73        8.45      0.65 o 
  -5   1   8        0.41        0.37      0.26 o 
  -4   1   8       31.60       44.66      0.95 o 
  -3   1   8      273.23      282.25      3.52 o 
  -2   1   8       19.02       21.09      0.66 o 
  -1   1   8        3.59        1.60      0.48 o 
   0   1   8      252.04      256.99      3.57 o 
   1   1   8       19.95       22.93      3.50 o 
   2   1   8       75.19       73.32      3.11 o 
   3   1   8       38.13       35.30      2.61 o 
   4   1   8        0.13       -0.85      1.82 o 
   5   1   8        0.47        1.65      2.27 o 
   6   1   8        4.45        5.30      2.64 o 
 -14   2   8        0.00       -0.61      2.75 o 
 -13   2   8        4.86        9.03      2.76 o 
 -12   2   8       12.74       18.14      2.58 o 
 -11   2   8        0.01       -0.21      1.78 o 
 -10   2   8       38.27       37.29      1.72 o 
  -9   2   8       27.92       24.42      1.41 o 
  -8   2   8      316.57      302.90      6.72 o 
  -7   2   8      249.80      264.97      3.22 o 
  -6   2   8       28.75       25.42      0.70 o 
  -5   2   8      100.00      115.58      2.03 o 
  -4   2   8       15.57       15.74      0.71 o 
  -3   2   8       59.30       42.69      0.95 o 
  -2   2   8       40.10       39.45      0.89 o 
  -1   2   8       12.06       14.45      0.80 o 
   0   2   8       34.25       35.68      1.22 o 
   1   2   8       55.97       57.51      3.12 o 
   2   2   8       97.33       95.31      3.49 o 
   3   2   8       34.24       30.25      2.60 o 
   4   2   8       13.50       13.55      2.27 o 
   5   2   8        0.01        1.07      2.21 o 
   6   2   8        1.88        2.83      3.91 o 
 -14   3   8        1.00       -0.80      2.61 o 
 -13   3   8        3.06        4.64      2.55 o 
 -12   3   8        8.84       11.13      2.33 o 
 -11   3   8       23.32       23.89      4.76 o 
 -10   3   8        0.40       -1.05      1.05 o 
  -9   3   8       44.95       45.80      1.43 o 
  -8   3   8        7.20        6.36      0.65 o 
  -7   3   8        0.78        0.34      0.42 o 
  -6   3   8      432.17      424.73      4.23 o 
  -5   3   8       45.02       53.39      1.29 o 
  -4   3   8       21.21       15.12      0.77 o 
  -3   3   8        0.22        0.40      0.34 o 
  -2   3   8       43.77       50.92      1.05 o 
  -1   3   8       72.89       74.60      1.69 o 
   0   3   8       54.52       51.67      1.64 o 
   1   3   8       93.62       92.61      3.30 o 
   2   3   8        0.42       -0.05      1.33 o 
   3   3   8        2.01        3.76      1.68 o 
   4   3   8        0.05        0.20      1.99 o 
   5   3   8        1.16        3.00      2.30 o 
   6   3   8        0.31       -2.50      2.50 o 
 -13   4   8        0.07       -2.41      2.41 o 
 -12   4   8        1.04        1.49      2.12 o 
 -11   4   8        0.79       -0.18      1.86 o 
 -10   4   8        3.29        2.66      1.18 o 
  -9   4   8       51.53       50.89      1.49 o 
  -8   4   8        7.99        8.71      0.70 o 
  -7   4   8        1.11        1.96      0.54 o 
  -6   4   8      378.97      367.37      4.09 o 
  -5   4   8      121.04      114.99      1.83 o 
  -4   4   8        2.62        3.46      0.42 o 
  -3   4   8       76.12       66.21      1.21 o 
  -2   4   8      280.23      289.85      3.95 o 
  -1   4   8      236.61      235.19      3.28 o 
   0   4   8       28.70       32.69      1.45 o 
   1   4   8       65.45       60.14      2.61 o 
   2   4   8       10.63       12.09      1.85 o 
   3   4   8        1.21        0.16      1.75 o 
   4   4   8        0.03        0.50      2.07 o 
   5   4   8        2.63       -0.22      2.28 o 
   6   4   8        0.17       -2.31      2.41 o 
 -13   5   8        0.13       -0.40      2.45 o 
 -12   5   8        3.11        1.81      2.12 o 
 -11   5   8        3.35        3.23      1.85 o 
 -10   5   8        1.33        0.04      1.11 o 
  -9   5   8       12.77       13.39      1.06 o 
  -8   5   8        0.14       -0.56      0.56 o 
  -7   5   8      192.01      171.45      2.40 o 
  -6   5   8        1.94        1.18      0.49 o 
  -5   5   8      472.08      484.28      5.87 o 
  -4   5   8        7.99        7.92      0.41 o 
  -3   5   8        3.73        2.73      0.45 o 
  -2   5   8      222.76      212.12      2.95 o 
  -1   5   8        3.03        1.79      0.74 o 
   0   5   8       48.08       46.51      1.69 o 
   1   5   8      142.15      150.22      4.24 o 
   2   5   8       30.21       24.49      2.45 o 
   3   5   8       10.66        9.73      2.09 o 
   4   5   8        0.36       -2.01      2.01 o 
   5   5   8        0.83        0.84      2.25 o 
   6   5   8        0.00       -0.18      2.57 o 
 -13   6   8        1.58        2.95      2.58 o 
 -12   6   8        1.29       -1.78      2.23 o 
 -11   6   8        1.97        1.32      1.93 o 
 -10   6   8        0.46        1.54      1.59 o 
  -9   6   8        0.40       -0.01      0.75 o 
  -8   6   8        2.56        2.13      0.63 o 
  -7   6   8       16.92       17.24      1.02 o 
  -6   6   8       49.96       46.35      1.10 o 
  -5   6   8        2.14        1.38      0.47 o 
  -4   6   8      699.55      681.74      6.52 o 
  -3   6   8      874.18      844.73      9.85 o 
  -2   6   8        3.92        2.49      0.54 o 
  -1   6   8       11.17       10.60      0.77 o 
   0   6   8       70.84       72.69      2.09 o 
   1   6   8       42.15       37.68      2.39 o 
   2   6   8       12.12       13.18      1.96 o 
   3   6   8        2.79        4.01      1.92 o 
   4   6   8        2.22        1.23      2.22 o 
   5   6   8        1.74        0.14      2.40 o 
   6   6   8        1.87        0.34      2.65 o 
 -13   7   8        0.00       -0.85      2.44 o 
 -12   7   8        0.89       -0.78      2.13 o 
 -11   7   8        3.03        2.00      1.96 o 
 -10   7   8        1.56        2.74      1.77 o 
  -9   7   8      179.44      160.24      4.21 o 
  -8   7   8       25.10       18.53      1.68 o 
  -7   7   8       26.74       22.21      1.10 o 
  -6   7   8        0.34        0.25      0.47 o 
  -5   7   8      208.30      194.22      2.90 o 
  -4   7   8      143.39      149.17      1.96 o 
  -3   7   8        7.04        5.11      0.62 o 
  -2   7   8       24.84       27.96      1.05 o 
  -1   7   8       46.04       45.65      1.33 o 
   0   7   8      129.62      108.45      2.55 o 
   1   7   8        1.82        3.39      1.54 o 
   2   7   8        2.54        4.23      1.75 o 
   3   7   8        0.14        0.48      1.86 o 
   4   7   8        0.00       -0.16      2.03 o 
   5   7   8        2.33        1.17      3.16 o 
   6   7   8        0.91        7.97      4.20 o 
 -13   8   8        1.58        1.39      3.77 o 
 -12   8   8       19.09       28.38      3.30 o 
 -11   8   8        0.03        0.24      2.01 o 
 -10   8   8        4.92        5.04      1.90 o 
  -9   8   8        0.55        2.09      1.16 o 
  -8   8   8       31.83       26.14      1.89 o 
  -7   8   8        1.18        0.61      0.71 o 
  -6   8   8      439.41      416.34      9.05 o 
  -5   8   8      338.26      308.32      3.84 o 
  -4   8   8       16.48       14.17      0.81 o 
  -3   8   8        1.79        1.35      0.72 o 
  -2   8   8       48.51       47.98      1.33 o 
  -1   8   8       41.52       46.37      1.62 o 
   0   8   8        2.66        2.00      1.27 o 
   1   8   8       22.04       18.30      1.97 o 
   2   8   8       78.16       74.85      3.43 o 
   3   8   8        0.63        1.40      1.98 o 
   4   8   8        4.04        1.55      2.30 o 
   5   8   8       11.65       17.39      3.04 o 
 -12   9   8       43.11       61.67      7.50 o 
 -11   9   8       18.94       19.60      2.85 o 
 -10   9   8        1.66        4.28      2.02 o 
  -9   9   8        1.98        0.80      1.73 o 
  -8   9   8        0.01        0.01      1.05 o 
  -7   9   8       33.84       29.34      1.59 o 
  -6   9   8       41.71       36.59      1.92 o 
  -5   9   8       35.03       35.01      1.51 o 
  -4   9   8       18.14       16.27      0.90 o 
  -3   9   8       24.41       23.59      1.37 o 
  -2   9   8       21.48       26.73      1.96 o 
  -1   9   8       49.47       38.63      2.23 o 
   0   9   8        0.15       -0.09      1.28 o 
   1   9   8        0.35       -0.72      1.49 o 
   2   9   8       12.35       12.49      2.19 o 
   3   9   8        5.56        6.56      2.17 o 
   4   9   8       17.56       15.84      2.87 o 
   5   9   8        2.45        0.39      3.56 o 
 -12  10   8        0.46        1.33      3.17 o 
 -11  10   8        3.82        5.53      1.97 o 
 -10  10   8        9.33       10.74      1.83 o 
  -9  10   8        0.10        0.31      1.36 o 
  -8  10   8        0.00        0.45      0.98 o 
  -7  10   8      167.13      145.18      5.03 o 
  -6  10   8        6.04        1.93      0.99 o 
  -5  10   8       20.98       21.55      1.23 o 
  -4  10   8       46.27       44.65      1.42 o 
  -3  10   8       14.14       16.15      1.83 o 
  -2  10   8        7.61        6.72      1.40 o 
  -1  10   8        0.07        0.34      1.78 o 
   0  10   8       13.08       16.34      1.87 o 
   1  10   8       19.70       21.49      2.43 o 
   2  10   8        0.00       -0.29      1.86 o 
   3  10   8       44.34       42.26      3.64 o 
   4  10   8       20.24       22.43      3.93 o 
   5  10   8        0.37        2.85      3.94 o 
 -12  11   8        0.00       -0.35      1.98 o 
 -11  11   8       15.05       17.90      4.10 o 
 -10  11   8       50.28       58.08      3.56 o 
  -9  11   8        2.64        1.68      2.09 o 
  -8  11   8        4.36        4.85      1.34 o 
  -7  11   8        3.02        2.99      1.17 o 
  -6  11   8        0.81        0.32      1.32 o 
  -5  11   8        1.54        1.07      0.90 o 
  -4  11   8       71.07       72.53      2.97 o 
  -3  11   8       31.97       31.23      2.53 o 
  -2  11   8        5.14        2.87      1.48 o 
  -1  11   8        0.09       -0.71      1.42 o 
   0  11   8       34.04       35.14      2.67 o 
   1  11   8        0.60       -0.63      1.67 o 
   2  11   8        2.23        2.53      1.95 o 
   3  11   8        0.52        0.77      2.42 o 
   4  11   8        3.40        1.81      2.59 o 
 -11  12   8        0.41       -2.90      2.90 o 
 -10  12   8        0.09       -1.73      2.15 o 
  -9  12   8        6.52        4.92      4.79 o 
  -8  12   8        0.19       -1.59      1.59 o 
  -7  12   8       12.07       11.00      1.72 o 
  -6  12   8       16.69       15.23      2.44 o 
  -5  12   8        0.14       -0.27      1.39 o 
  -4  12   8        1.69        2.91      1.44 o 
  -3  12   8        9.70       11.51      1.75 o 
  -2  12   8        0.03       -1.45      1.45 o 
  -1  12   8       22.83       24.86      2.48 o 
   0  12   8        5.99        4.54      1.85 o 
   1  12   8        1.72       -1.33      2.57 o 
   2  12   8        0.31       -1.88      2.00 o 
   3  12   8        1.74        2.35      2.51 o 
   4  12   8        0.72       -2.12      4.11 o 
 -11  13   8        0.27       -0.94      2.26 o 
 -10  13   8        0.58        0.67      2.93 o 
  -9  13   8        3.44        1.75      2.26 o 
  -8  13   8        4.40        2.07      2.47 o 
  -7  13   8        1.19       -0.39      1.80 o 
  -6  13   8        1.79        0.27      1.63 o 
  -5  13   8        0.27        0.20      1.61 o 
  -4  13   8       36.82       34.97      2.65 o 
  -3  13   8        0.00        0.18      1.58 o 
  -2  13   8        0.64        1.44      1.71 o 
  -1  13   8        4.64        3.98      1.90 o 
   0  13   8        1.23        0.70      1.84 o 
   1  13   8        7.84       12.58      3.77 o 
   2  13   8        7.01        8.85      2.61 o 
   3  13   8        0.23       -0.38      3.55 o 
 -10  14   8        0.13       -3.56      3.56 o 
  -9  14   8        1.16       -0.37      2.22 o 
  -8  14   8        2.37        2.15      3.80 o 
  -7  14   8        0.04       -1.47      1.85 o 
  -6  14   8        1.07       -0.08      1.32 o 
  -5  14   8       23.84       24.24      7.04 o 
  -4  14   8       32.76       37.45      3.80 o 
  -3  14   8        7.27        6.62      1.97 o 
  -2  14   8        0.00        2.29      1.91 o 
  -1  14   8        8.36        8.46      1.55 o 
   0  14   8        7.51       10.68      3.40 o 
   1  14   8       14.69       16.84      2.91 o 
   2  14   8        0.82        2.00      3.38 o 
   3  14   8        0.78       -1.53      2.09 o 
 -10  15   8        1.58        1.75      2.28 o 
  -9  15   8        3.34        2.41      2.05 o 
  -8  15   8        0.07       -1.44      2.67 o 
  -7  15   8        0.80        1.44      2.06 o 
  -6  15   8        0.49       -1.10      1.96 o 
  -5  15   8       21.97       26.85      2.80 o 
  -4  15   8        0.92       -0.65      1.39 o 
  -3  15   8       10.91        9.83      1.86 o 
  -2  15   8        1.23        3.70      1.55 o 
  -1  15   8      100.45      119.31      4.95 o 
   0  15   8       32.30       42.11      3.53 o 
   1  15   8        1.27       -2.71      3.10 o 
   2  15   8        0.01       -1.89      1.99 o 
  -9  16   8        0.29       -2.04      2.04 o 
  -8  16   8        1.57        2.14      2.06 o 
  -7  16   8        0.60       -0.23      2.00 o 
  -6  16   8        2.66        2.49      1.65 o 
  -5  16   8        1.75        1.58      1.56 o 
  -4  16   8        1.03        1.65      1.52 o 
  -3  16   8        4.41        4.52      1.63 o 
  -2  16   8       21.06       28.48      4.11 o 
  -1  16   8        1.60        1.87      2.05 o 
   0  16   8        2.61        2.10      2.23 o 
   1  16   8        0.36       -1.66      1.90 o 
  -8  17   8        0.12        1.07      2.13 o 
  -7  17   8        3.14        4.99      2.13 o 
  -6  17   8        3.03        0.23      1.93 o 
  -5  17   8        4.78        4.37      1.95 o 
  -4  17   8        1.71        0.94      2.37 o 
  -3  17   8       10.02       12.39      2.28 o 
  -2  17   8       11.96       26.27      7.22 o 
  -1  17   8       29.07       33.31      3.52 o 
   0  17   8        0.09       -1.96      2.24 o 
  -7  18   8        1.36       -0.21      3.15 o 
  -6  18   8        0.01       -1.10      2.00 o 
  -5  18   8        0.19        0.13      2.04 o 
  -4  18   8        0.01       -0.05      1.94 o 
  -3  18   8        6.96       10.66      2.30 o 
  -2  18   8        4.13        6.64      2.15 o 
  -1  18   8        4.26        6.51      2.29 o 
 -14   1   9        0.15        4.49      2.74 o 
 -13   1   9        0.59        1.05      3.80 o 
 -12   1   9        4.10        4.01      2.00 o 
 -11   1   9        0.94        0.37      1.62 o 
 -10   1   9        4.39        4.38      0.95 o 
  -9   1   9      285.82      298.63      3.96 o 
  -8   1   9      150.86      143.48      2.21 o 
  -7   1   9        0.13       -0.41      0.41 o 
  -6   1   9       36.20       42.46      0.99 o 
  -5   1   9       88.69      101.97      1.77 o 
  -4   1   9      284.20      311.10      4.38 o 
  -3   1   9       68.26       69.03      1.24 o 
  -2   1   9       18.53       20.57      0.79 o 
  -1   1   9      337.87      361.62      5.09 o 
   0   1   9      408.89      425.75      6.51 o 
   1   1   9       16.12       14.06      1.61 o 
   2   1   9        0.15       -0.75      1.42 o 
   3   1   9        1.03        0.13      1.71 o 
   4   1   9        0.12       -0.18      2.00 o 
   5   1   9        0.30        1.69      2.50 o 
   6   1   9        6.52        8.66      3.01 o 
 -14   2   9        0.26       -2.10      2.43 o 
 -13   2   9       11.39       14.03      2.81 o 
 -12   2   9       15.05       21.13      2.76 o 
 -11   2   9        8.14        8.11      1.88 o 
 -10   2   9        4.21        5.01      0.98 o 
  -9   2   9       55.75       52.16      1.86 o 
  -8   2   9      332.03      341.58      4.09 o 
  -7   2   9      154.50      160.42      2.03 o 
  -6   2   9       35.46       30.90      1.03 o 
  -5   2   9       75.77       83.71      1.21 o 
  -4   2   9        5.98        4.41      0.48 o 
  -3   2   9      123.29      132.33      2.19 o 
  -2   2   9        7.07       11.27      0.72 o 
  -1   2   9       47.47       48.70      1.33 o 
   0   2   9       39.01       30.67      1.53 o 
   1   2   9       31.08       33.37      2.40 o 
   2   2   9        6.41        8.06      1.98 o 
   3   2   9        2.29        2.28      1.84 o 
   4   2   9        0.95        1.78      2.06 o 
   5   2   9        0.20        0.98      2.60 o 
   6   2   9        2.85        2.84      3.82 o 
 -14   3   9        0.36       -0.54      2.58 o 
 -13   3   9        4.49        5.79      2.46 o 
 -12   3   9       22.84       28.07      2.89 o 
 -11   3   9        0.43        0.43      1.76 o 
 -10   3   9       17.46       17.45      1.24 o 
  -9   3   9       32.21       32.99      1.23 o 
  -8   3   9       29.39       28.32      1.04 o 
  -7   3   9      336.51      336.63      7.49 o 
  -6   3   9      204.96      216.37      2.80 o 
  -5   3   9       14.96       17.30      0.66 o 
  -4   3   9        9.05        7.26      0.59 o 
  -3   3   9      298.85      336.27      4.79 o 
  -2   3   9       87.58       95.66      1.68 o 
  -1   3   9      189.61      182.12      3.19 o 
   0   3   9      147.93      135.78      2.86 o 
   1   3   9        2.46        0.67      1.45 o 
   2   3   9       38.25       38.95      2.66 o 
   3   3   9        9.12        8.18      2.07 o 
   4   3   9       46.29       52.50      3.69 o 
   5   3   9        0.25       -1.31      2.72 o 
 -14   4   9        0.17        0.86      2.67 o 
 -13   4   9        0.42       -0.62      2.36 o 
 -12   4   9       14.70       14.77      2.47 o 
 -11   4   9        1.81        2.39      1.78 o 
 -10   4   9        6.34        6.03      1.03 o 
  -9   4   9        0.00       -0.17      0.61 o 
  -8   4   9       12.00       10.16      0.72 o 
  -7   4   9        0.96        0.18      0.41 o 
  -6   4   9      676.11      703.85      7.25 o 
  -5   4   9        3.54        1.38      0.43 o 
  -4   4   9        2.27        2.79      0.41 o 
  -3   4   9       39.04       39.94      0.95 o 
  -2   4   9      664.85      649.05      7.76 o 
  -1   4   9      122.13      117.41      2.39 o 
   0   4   9        0.20        0.20      1.19 o 
   1   4   9       22.15       19.64      1.92 o 
   2   4   9        5.02        4.32      2.46 o 
   3   4   9        5.40        6.10      2.06 o 
   4   4   9        1.90       -0.40      2.17 o 
   5   4   9        1.85        1.94      2.39 o 
 -14   5   9        1.62        5.89      2.81 o 
 -13   5   9        1.42        2.22      2.50 o 
 -12   5   9        6.04        6.75      2.34 o 
 -11   5   9       10.57       13.64      2.20 o 
 -10   5   9       11.42       11.31      1.36 o 
  -9   5   9       12.72        9.88      0.89 o 
  -8   5   9      130.29      117.45      2.19 o 
  -7   5   9       18.75       24.33      0.93 o 
  -6   5   9        1.44        0.69      0.53 o 
  -5   5   9       10.12        8.59      0.77 o 
  -4   5   9      301.21      294.86      3.12 o 
  -3   5   9       21.81       20.84      0.98 o 
  -2   5   9        5.82        7.01      0.67 o 
  -1   5   9       77.61       72.22      1.66 o 
   0   5   9        5.88        8.89      1.80 o 
   1   5   9       14.82       15.91      3.87 o 
   2   5   9       33.32       29.42      2.52 o 
   3   5   9        5.59        5.13      2.01 o 
   4   5   9        0.76       -0.75      2.20 o 
   5   5   9        0.56       -1.91      2.48 o 
 -13   6   9        2.92        1.75      4.03 o 
 -12   6   9        1.31        1.51      2.17 o 
 -11   6   9        6.57        6.47      2.02 o 
 -10   6   9        1.94        1.62      1.14 o 
  -9   6   9        0.14        0.30      0.67 o 
  -8   6   9       13.40       10.86      1.02 o 
  -7   6   9      102.68       99.36      1.72 o 
  -6   6   9       94.33       95.44      1.92 o 
  -5   6   9       20.81       17.39      0.85 o 
  -4   6   9      429.82      420.44      4.74 o 
  -3   6   9      490.18      496.87      6.25 o 
  -2   6   9       21.30       18.32      0.92 o 
  -1   6   9       31.81       27.48      1.14 o 
   0   6   9       33.02       34.82      1.66 o 
   1   6   9        9.74        9.26      1.68 o 
   2   6   9        0.73        0.41      1.67 o 
   3   6   9        1.22       -0.44      2.02 o 
   4   6   9        1.16        1.79      2.99 o 
   5   6   9        2.28        3.96      2.77 o 
 -13   7   9        0.18       -0.31      2.39 o 
 -12   7   9        0.02       -2.08      2.08 o 
 -11   7   9       32.21       29.04      3.84 o 
 -10   7   9       26.37       27.74      1.94 o 
  -9   7   9        0.93        0.36      0.91 o 
  -8   7   9       45.39       42.33      1.64 o 
  -7   7   9      141.47      143.18      2.68 o 
  -6   7   9        1.25        2.53      0.58 o 
  -5   7   9       12.47       12.92      0.70 o 
  -4   7   9      182.33      192.77      3.95 o 
  -3   7   9        0.07       -0.71      0.72 o 
  -2   7   9        8.61       11.26      0.94 o 
  -1   7   9       49.28       40.03      1.31 o 
   0   7   9      102.90       90.43      3.27 o 
   1   7   9       11.18       10.90      1.85 o 
   2   7   9        3.54        4.47      1.91 o 
   3   7   9        0.81       -1.64      1.95 o 
   4   7   9        5.05        7.74      2.70 o 
   5   7   9        0.13        1.70      2.63 o 
 -13   8   9        1.05       -0.29      2.57 o 
 -12   8   9        0.32       -1.25      2.31 o 
 -11   8   9        3.47        1.41      2.05 o 
 -10   8   9        0.16       -1.11      1.11 o 
  -9   8   9        0.88       -0.52      1.05 o 
  -8   8   9        0.65        0.70      0.76 o 
  -7   8   9      150.49      149.25      2.76 o 
  -6   8   9       72.68       68.26      1.49 o 
  -5   8   9      217.66      208.13      2.57 o 
  -4   8   9        9.65        8.66      1.07 o 
  -3   8   9       13.62       13.92      0.92 o 
  -2   8   9        1.78        3.86      0.67 o 
  -1   8   9       12.84       14.76      1.56 o 
   0   8   9        0.11       -1.36      1.39 o 
   1   8   9       11.83       14.30      2.04 o 
   2   8   9        1.34        2.11      1.95 o 
   3   8   9        5.30        4.54      4.15 o 
   4   8   9        8.82       10.56      2.64 o 
   5   8   9        0.69       -2.06      2.45 o 
 -13   9   9        0.79       -0.34      2.69 o 
 -12   9   9        0.29        2.93      2.61 o 
 -11   9   9        5.81        8.65      2.46 o 
 -10   9   9        0.08        0.52      1.86 o 
  -9   9   9       28.28       31.73      2.16 o 
  -8   9   9        1.28        1.44      0.89 o 
  -7   9   9       38.41       35.56      1.41 o 
  -6   9   9        1.45        0.60      0.75 o 
  -5   9   9        7.38        7.22      0.63 o 
  -4   9   9       67.79       72.68      1.74 o 
  -3   9   9       16.52       15.69      2.24 o 
  -2   9   9        1.90        0.20      1.15 o 
  -1   9   9        0.00        0.26      1.23 o 
   0   9   9        7.18        6.44      1.59 o 
   1   9   9        2.39        2.00      2.58 o 
   2   9   9        0.23       -1.90      1.90 o 
   3   9   9        0.58        0.44      2.26 o 
   4   9   9        4.90        5.79      2.63 o 
 -12  10   9        1.49        5.77      2.08 o 
 -11  10   9       35.82       46.40      3.39 o 
 -10  10   9        0.07       -0.70      1.48 o 
  -9  10   9        1.68        0.68      1.04 o 
  -8  10   9       14.95       17.55      1.40 o 
  -7  10   9       33.29       28.13      1.89 o 
  -6  10   9        4.79        3.45      0.98 o 
  -5  10   9        0.35        0.55      0.65 o 
  -4  10   9        0.40        0.83      0.79 o 
  -3  10   9        1.31       -0.35      1.16 o 
  -2  10   9        0.54        0.88      1.78 o 
  -1  10   9        8.25        6.54      1.54 o 
   0  10   9        1.05        1.23      1.61 o 
   1  10   9        8.95       10.08      2.06 o 
   2  10   9        1.85        3.92      2.09 o 
   3  10   9        9.40        6.12      2.69 o 
   4  10   9        4.82        6.21      2.78 o 
 -12  11   9        1.25        0.40      2.22 o 
 -11  11   9       25.11       29.85      3.81 o 
 -10  11   9       20.81       25.18      4.58 o 
  -9  11   9        3.54        1.53      1.55 o 
  -8  11   9       17.52       16.31      1.69 o 
  -7  11   9        1.54        1.09      1.03 o 
  -6  11   9        2.72        2.22      0.97 o 
  -5  11   9       17.49       16.14      2.14 o 
  -4  11   9       32.07       29.01      2.19 o 
  -3  11   9        2.47        0.58      1.27 o 
  -2  11   9       52.50       56.66      2.81 o 
  -1  11   9        2.36        2.01      1.49 o 
   0  11   9       22.81       19.34      2.24 o 
   1  11   9       11.54       14.51      2.27 o 
   2  11   9       14.07       20.48      6.52 o 
   3  11   9       13.09       15.93      3.10 o 
   4  11   9        3.62        8.16      4.25 o 
 -11  12   9        0.53       -2.27      2.27 o 
 -10  12   9        0.08       -0.71      2.27 o 
  -9  12   9       11.03        5.45      5.86 o 
  -8  12   9        0.01       -1.22      1.22 o 
  -7  12   9        3.53        1.88      1.19 o 
  -6  12   9       14.51        9.98      1.91 o 
  -5  12   9       77.78       74.80      3.31 o 
  -4  12   9        0.12        0.23      1.50 o 
  -3  12   9       34.82       39.18      2.56 o 
  -2  12   9        0.00       -2.84      2.84 o 
  -1  12   9        1.01       -0.65      1.78 o 
   0  12   9        3.24        3.92      2.73 o 
   1  12   9        5.89        6.27      2.28 o 
   2  12   9       12.31       10.13      2.74 o 
   3  12   9        0.39        0.50      2.63 o 
 -11  13   9        2.35        2.63      3.11 o 
 -10  13   9       11.74       11.20      4.35 o 
  -8  13   9        7.27        4.15      4.87 o 
  -7  13   9        5.63        4.07      1.30 o 
  -6  13   9        3.59       -0.24      2.49 o 
  -5  13   9        2.78        1.69      1.61 o 
  -4  13   9        3.18        2.48      1.63 o 
  -3  13   9        0.18        0.23      1.68 o 
  -2  13   9       14.39       15.96      2.16 o 
  -1  13   9        2.81        1.11      2.53 o 
   0  13   9       39.76       49.68      3.50 o 
   1  13   9       74.83       85.54      4.53 o 
   2  13   9        2.13       -0.29      4.08 o 
   3  13   9        1.28        2.62      3.91 o 
 -10  14   9        3.88        3.24      3.14 o 
  -9  14   9        0.04        1.20      2.20 o 
  -8  14   9        0.11       -1.92      1.92 o 
  -7  14   9        3.28        2.56      1.43 o 
  -6  14   9        4.92        3.28      1.89 o 
  -5  14   9        7.81        9.32      2.13 o 
  -4  14   9        0.02       -0.58      1.77 o 
  -3  14   9       74.45       85.85      3.85 o 
  -2  14   9        6.23        6.79      2.06 o 
  -1  14   9        0.60        1.13      2.70 o 
   0  14   9       25.27       28.30      3.14 o 
   1  14   9       13.77       20.30      3.09 o 
   2  14   9        1.28       -1.30      3.40 o 
 -10  15   9        0.01       -1.74      2.03 o 
  -9  15   9        3.80        5.56      2.92 o 
  -8  15   9        0.24       -1.68      2.10 o 
  -7  15   9        0.42        0.21      2.09 o 
  -6  15   9       11.24        6.97      3.60 o 
  -5  15   9        4.47        2.53      2.95 o 
  -4  15   9        9.52        6.67      2.76 o 
  -3  15   9        3.83        2.85      2.12 o 
  -2  15   9       27.76       33.43      3.38 o 
  -1  15   9       28.73       32.26      3.48 o 
   0  15   9        0.36       -2.13      2.13 o 
   1  15   9        0.01       -1.44      3.16 o 
  -9  16   9        0.15       -0.47      2.05 o 
  -8  16   9        4.60        3.34      2.95 o 
  -7  16   9        1.54       -0.14      2.07 o 
  -6  16   9        0.91       -1.42      2.08 o 
  -5  16   9        0.14       -2.05      2.05 o 
  -4  16   9        0.60       -2.06      2.14 o 
  -3  16   9       22.72       22.80      6.38 o 
  -2  16   9       18.32       22.68      3.09 o 
  -1  16   9       11.70       13.83      2.69 o 
   0  16   9        0.43       -1.49      2.81 o 
   1  16   9        0.31       -0.99      2.02 o 
  -8  17   9        1.14        3.61      2.28 o 
  -7  17   9        0.75        0.88      3.01 o 
  -6  17   9        1.13       -2.73      2.73 o 
  -5  17   9        7.65        4.34      3.07 o 
  -4  17   9        1.78        1.59      3.06 o 
  -3  17   9       18.63       20.06      3.86 o 
  -2  17   9        1.69        0.66      3.06 o 
  -1  17   9        6.79        7.46      2.31 o 
   0  17   9        0.23       -1.02      3.34 o 
  -6  18   9        0.48        0.41      2.02 o 
  -5  18   9        3.17        3.90      2.06 o 
  -4  18   9        3.42        1.49      2.03 o 
  -3  18   9        0.01       -0.31      1.89 o 
  -2  18   9        0.01       -1.08      2.88 o 
 -14   0  10        1.25        3.77      3.77 o 
 -13   0  10        8.48        4.03      3.34 o 
 -12   0  10        4.48        1.80      2.70 o 
 -11   0  10       18.28       19.71      3.11 o 
 -10   0  10       30.80       32.56      2.09 o 
  -9   0  10       21.25       22.28      1.80 o 
  -7   0  10       46.54       48.74      2.61 o 
  -6   0  10       22.80       21.45      1.41 o 
  -5   0  10        5.00        6.28      0.62 o 
  -4   0  10       23.61       27.08      2.02 o 
  -3   0  10       17.04       16.92      0.85 o 
  -2   0  10      453.72      440.16      7.55 o 
  -1   0  10      222.97      217.08      6.80 o 
   0   0  10        2.63        3.50      1.75 o 
   1   0  10        0.27        1.49      2.00 o 
   2   0  10       13.39       16.91      3.02 o 
   3   0  10        5.83        7.97      3.20 o 
   4   0  10       67.23       77.79      5.78 o 
   5   0  10        0.59        4.47      3.94 o 
 -14   1  10        0.18        0.24      2.41 o 
 -13   1  10        5.00        5.16      2.30 o 
 -12   1  10        0.83        0.25      1.86 o 
 -11   1  10        0.29       -0.59      0.92 o 
 -10   1  10       13.12       10.62      1.02 o 
  -9   1  10       96.78       97.66      2.05 o 
  -8   1  10        2.49        1.37      0.75 o 
  -7   1  10        4.30        1.06      0.71 o 
  -6   1  10        0.29       -0.30      0.31 o 
  -5   1  10       20.47       22.68      0.78 o 
  -4   1  10       37.24       38.75      1.33 o 
  -3   1  10       17.22       15.66      0.65 o 
  -2   1  10      104.80      101.56      1.75 o 
  -1   1  10        0.09       -0.61      0.61 o 
   0   1  10        1.76        1.35      1.17 o 
   1   1  10       10.24       11.94      1.72 o 
   2   1  10        0.64        0.59      1.61 o 
   3   1  10        0.01       -0.12      1.88 o 
   4   1  10        0.00        1.25      2.43 o 
   5   1  10        6.30        9.28      2.78 o 
 -14   2  10        6.78        8.62      2.79 o 
 -13   2  10        0.18       -0.55      2.14 o 
 -12   2  10        0.01        1.15      1.81 o 
 -11   2  10        3.73        4.18      1.19 o 
 -10   2  10       12.47       13.80      1.09 o 
  -9   2  10        3.16        2.67      0.82 o 
  -8   2  10      161.54      165.05      4.58 o 
  -7   2  10       10.73       11.50      0.66 o 
  -6   2  10        0.01       -0.12      0.33 o 
  -5   2  10        4.62        5.74      0.55 o 
  -4   2  10       48.23       55.99      1.88 o 
  -3   2  10       54.78       57.98      1.13 o 
  -2   2  10      388.49      395.22      5.03 o 
  -1   2  10        0.13       -0.02      0.76 o 
   0   2  10       33.84       33.61      2.12 o 
   1   2  10        2.66        1.79      1.43 o 
   2   2  10        0.02       -0.61      1.67 o 
   3   2  10        0.14        0.43      2.00 o 
   4   2  10       14.03       17.11      2.82 o 
   5   2  10        6.82        8.33      2.94 o 
 -14   3  10        0.10       -1.74      2.45 o 
 -13   3  10        2.59        4.38      2.44 o 
 -12   3  10        2.15        2.71      1.94 o 
 -11   3  10        2.26        2.13      1.20 o 
 -10   3  10        4.06        3.01      0.86 o 
  -9   3  10        6.56        8.32      0.83 o 
  -8   3  10      467.03      451.29      5.10 o 
  -7   3  10      579.30      526.74      9.64 o 
  -6   3  10      237.06      218.64      3.00 o 
  -5   3  10       70.06       65.73      1.54 o 
  -4   3  10        0.01        0.05      0.38 o 
  -3   3  10       30.09       33.19      0.92 o 
  -2   3  10      287.76      296.77      3.99 o 
  -1   3  10        1.85        1.48      0.77 o 
   0   3  10        0.08       -1.14      1.14 o 
   1   3  10        0.27        1.32      1.52 o 
   2   3  10        1.81        2.73      1.72 o 
   3   3  10        2.21        4.25      2.10 o 
   4   3  10        2.75        2.37      2.49 o 
   5   3  10        2.61        1.78      4.50 o 
 -14   4  10        1.38        1.61      2.46 o 
 -13   4  10        0.06       -1.41      2.20 o 
 -12   4  10        0.02        0.55      2.37 o 
 -11   4  10       18.22       20.05      1.75 o 
 -10   4  10        5.71        5.65      0.93 o 
  -9   4  10        8.00        9.70      0.86 o 
  -8   4  10      148.46      150.19      2.47 o 
  -7   4  10      107.37      114.70      1.78 o 
  -6   4  10        6.76        7.85      0.54 o 
  -5   4  10        5.85        7.12      0.69 o 
  -4   4  10      216.79      212.18      3.51 o 
  -3   4  10      864.88      880.75     10.27 o 
  -2   4  10      182.22      180.56      2.76 o 
  -1   4  10      177.10      180.87      3.35 o 
   0   4  10        2.18        2.72      1.39 o 
   1   4  10        0.75       -0.54      1.46 o 
   2   4  10        0.00        0.76      1.77 o 
   3   4  10        7.58        6.64      2.31 o 
   4   4  10        1.37       -1.65      2.34 o 
   5   4  10        2.02       -1.44      2.64 o 
 -14   5  10        0.10        0.42      3.08 o 
 -13   5  10        2.82        0.51      2.24 o 
 -12   5  10        7.60       12.80      3.12 o 
 -11   5  10       11.74       13.23      1.55 o 
 -10   5  10       47.91       44.77      2.23 o 
  -9   5  10      191.98      183.28      3.01 o 
  -8   5  10       11.00        7.55      0.85 o 
  -7   5  10       73.37       72.63      1.40 o 
  -6   5  10       28.13       25.90      0.84 o 
  -5   5  10       99.09       97.10      2.02 o 
  -4   5  10        0.08       -0.05      0.45 o 
  -3   5  10       52.78       53.16      1.29 o 
  -2   5  10        9.33        8.45      0.73 o 
  -1   5  10       25.36       30.79      1.26 o 
   0   5  10       46.03       42.49      2.38 o 
   1   5  10       15.82       16.46      3.62 o 
   2   5  10       20.47       20.00      2.80 o 
   3   5  10        0.00        0.93      2.04 o 
   4   5  10        2.45        4.60      2.55 o 
 -14   6  10        1.69        0.36      2.45 o 
 -13   6  10        0.02       -1.45      2.23 o 
 -12   6  10        0.23       -2.01      2.01 o 
 -11   6  10        9.08        6.91      1.37 o 
 -10   6  10        5.85        6.04      1.24 o 
  -9   6  10       13.28       13.09      1.13 o 
  -8   6  10       10.48        9.29      0.92 o 
  -7   6  10        2.00        1.73      0.51 o 
  -6   6  10      298.43      297.80      8.33 o 
  -5   6  10     1038.43     1052.17      9.17 o 
  -4   6  10      326.48      333.20      3.96 o 
  -3   6  10       14.12       11.23      0.81 o 
  -2   6  10       67.37       63.13      1.54 o 
  -1   6  10        0.02        0.10      0.65 o 
   0   6  10        4.88        3.23      1.39 o 
   1   6  10       35.83       37.11      2.65 o 
   2   6  10        0.02       -1.71      1.71 o 
   3   6  10        0.02       -1.85      2.14 o 
   4   6  10        1.59       -0.03      2.54 o 
 -13   7  10        2.91       -0.22      2.32 o 
 -12   7  10        2.35        2.52      2.20 o 
 -11   7  10        3.46        3.12      1.30 o 
 -10   7  10       11.62        7.82      1.98 o 
  -9   7  10        6.55        4.85      1.50 o 
  -8   7  10       59.02       59.49      2.99 o 
  -7   7  10        0.55        0.69      0.51 o 
  -6   7  10      154.09      160.78      2.64 o 
  -5   7  10      206.21      207.55      2.74 o 
  -4   7  10        0.85       -0.09      0.54 o 
  -3   7  10       50.97       44.01      1.29 o 
  -2   7  10       37.27       35.56      1.40 o 
  -1   7  10        7.74        6.83      1.33 o 
   0   7  10       15.68       14.36      1.74 o 
   1   7  10       17.81       17.49      2.21 o 
   2   7  10        0.25       -1.88      1.88 o 
   3   7  10        5.56        4.91      2.37 o 
   4   7  10        0.50       -2.45      2.45 o 
 -13   8  10        0.23       -2.73      2.73 o 
 -12   8  10        0.07        0.33      2.15 o 
 -11   8  10        3.33        3.25      1.96 o 
 -10   8  10        0.83        0.14      1.13 o 
  -9   8  10       42.55       43.44      2.14 o 
  -8   8  10        7.94        7.26      1.48 o 
  -7   8  10       35.01       29.82      1.18 o 
  -6   8  10        9.58       10.40      0.78 o 
  -5   8  10        3.99        5.59      0.71 o 
  -4   8  10       35.27       38.67      1.31 o 
  -3   8  10       37.64       35.17      1.24 o 
  -2   8  10        5.59        5.36      0.93 o 
  -1   8  10        3.52        4.37      1.35 o 
   0   8  10       17.58       19.64      2.20 o 
   1   8  10        5.70        7.44      1.97 o 
   2   8  10        4.45        6.25      2.13 o 
   3   8  10       16.76       17.51      5.54 o 
   4   8  10        0.06       -1.71      2.59 o 
 -13   9  10        0.32       -1.69      2.61 o 
 -12   9  10        0.06       -1.43      2.30 o 
 -11   9  10        0.00        0.79      1.94 o 
 -10   9  10        1.41        0.56      1.18 o 
  -9   9  10        1.51        0.69      1.07 o 
  -8   9  10        0.02       -0.11      0.82 o 
  -7   9  10        4.86        3.30      0.73 o 
  -6   9  10       52.93       52.46      1.35 o 
  -5   9  10        0.68        0.12      0.62 o 
  -4   9  10       90.21       86.54      2.18 o 
  -3   9  10        1.22        1.54      0.81 o 
  -2   9  10        0.09        0.26      0.85 o 
  -1   9  10        7.62        9.22      1.63 o 
   0   9  10        6.51        6.11      1.68 o 
   1   9  10        1.55       -0.42      2.49 o 
   2   9  10       13.13       15.01      2.62 o 
   3   9  10        4.30        5.43      2.48 o 
   4   9  10        0.33        0.05      2.81 o 
 -12  10  10        3.09        7.09      2.17 o 
 -11  10  10        0.77        1.24      1.76 o 
 -10  10  10       14.35       14.82      1.54 o 
  -9  10  10       11.03       10.55      1.29 o 
  -8  10  10        1.25        0.28      0.97 o 
  -7  10  10        2.77        0.84      0.94 o 
  -6  10  10       11.84       12.10      0.95 o 
  -5  10  10       20.23       22.20      1.44 o 
  -4  10  10       81.01       84.65      2.28 o 
  -3  10  10        1.20        0.23      0.85 o 
  -2  10  10        3.61        2.45      1.44 o 
  -1  10  10        0.14        0.06      1.89 o 
   0  10  10       11.04       12.72      2.03 o 
   1  10  10        5.46        3.37      1.98 o 
   2  10  10       32.30       31.92      4.37 o 
   3  10  10        3.85        6.74      2.75 o 
 -12  11  10       16.53       19.38      2.38 o 
 -11  11  10        5.28        4.84      1.91 o 
 -10  11  10        1.29        0.89      1.23 o 
  -9  11  10        5.83        5.98      2.47 o 
  -8  11  10       13.68       14.15      1.58 o 
  -7  11  10        5.00        4.74      1.15 o 
  -6  11  10       48.21       44.67      3.32 o 
  -5  11  10       12.18       13.88      1.73 o 
  -4  11  10        0.30        0.57      1.30 o 
  -3  11  10        2.56        2.98      1.45 o 
  -2  11  10       61.37       59.50      2.91 o 
  -1  11  10        8.25        6.91      1.77 o 
   0  11  10        0.01        0.26      1.84 o 
   1  11  10        3.43        1.72      2.31 o 
   2  11  10       33.88       38.65      3.87 o 
   3  11  10        0.48       -2.02      2.52 o 
 -12  12  10        0.31       -0.21      2.38 o 
 -11  12  10        0.29        0.25      2.17 o 
 -10  12  10       14.23       13.44      3.35 o 
  -9  12  10        5.48        5.63      2.18 o 
  -8  12  10        0.22       -0.20      1.10 o 
  -7  12  10        0.03       -0.06      1.51 o 
  -6  12  10        0.39       -1.04      1.39 o 
  -5  12  10       42.71       43.36      3.36 o 
  -4  12  10       63.66       73.05      3.19 o 
  -3  12  10        0.34       -1.44      1.44 o 
  -2  12  10        2.12        3.39      1.92 o 
  -1  12  10        1.04        2.32      1.79 o 
   0  12  10        1.22        3.59      2.07 o 
   1  12  10        0.14        0.49      3.17 o 
   2  12  10        0.14       -2.48      2.48 o 
 -11  13  10        0.05        0.78      2.24 o 
 -10  13  10        5.34        4.60      2.29 o 
  -9  13  10        5.02        5.23      1.74 o 
  -8  13  10        0.10       -1.01      1.24 o 
  -7  13  10        1.73        1.30      1.69 o 
  -6  13  10        0.46       -0.88      1.61 o 
  -5  13  10       32.83       36.54      3.40 o 
  -4  13  10       29.29       30.23      2.58 o 
  -3  13  10        5.42        7.28      1.91 o 
  -2  13  10        4.11        5.02      1.86 o 
  -1  13  10       11.96       17.39      2.50 o 
   0  13  10       21.13       29.76      3.28 o 
   1  13  10        8.18       14.30      3.63 o 
   2  13  10        3.97        4.96      2.85 o 
 -10  14  10        1.39        0.37      2.55 o 
  -9  14  10        1.44        0.12      1.50 o 
  -8  14  10        0.56       -0.59      1.39 o 
  -7  14  10        0.01       -0.27      1.85 o 
  -6  14  10       38.56       35.16     15.35 o 
  -5  14  10        0.29        1.16      1.83 o 
  -4  14  10        0.01        1.94      1.77 o 
  -3  14  10       40.46       41.87      3.15 o 
  -2  14  10        1.87        1.82      2.15 o 
  -1  14  10       41.08       52.13      3.74 o 
   0  14  10        3.99        6.83      2.59 o 
   1  14  10        0.76        1.51      3.23 o 
 -10  15  10        0.19       -0.63      2.86 o 
  -9  15  10        8.01        3.87      3.41 o 
  -8  15  10       10.73        9.45      3.40 o 
  -7  15  10       34.42       36.35      3.39 o 
  -6  15  10        1.46       -0.08      2.05 o 
  -5  15  10        1.19        0.75      2.03 o 
  -4  15  10        3.09        3.81      2.14 o 
  -3  15  10        8.61       10.60      2.46 o 
  -2  15  10        5.30        4.10      2.45 o 
  -1  15  10        0.07        0.50      2.64 o 
   0  15  10        1.36        0.38      2.47 o 
   1  15  10        4.29        3.42      3.68 o 
  -9  16  10        0.14       -1.19      2.83 o 
  -8  16  10        2.15        0.69      2.32 o 
  -7  16  10        1.83        0.87      1.52 o 
  -6  16  10        0.54       -1.02      2.60 o 
  -5  16  10        0.00        0.97      2.26 o 
  -4  16  10       15.26       12.43      3.89 o 
  -3  16  10        0.29       -0.79      2.20 o 
  -2  16  10        8.69        5.24      4.32 o 
  -1  16  10        0.16       -0.76      2.42 o 
   0  16  10        0.76       -1.79      3.28 o 
  -8  17  10        2.24        2.48      3.02 o 
  -7  17  10        0.09       -0.88      2.84 o 
  -6  17  10        2.32        4.19      3.03 o 
  -5  17  10        6.77        2.49      2.92 o 
  -4  17  10       10.82        7.21      2.56 o 
  -3  17  10        3.50       -0.78      2.45 o 
  -2  17  10        1.91       -0.58      3.15 o 
  -5  18  10        3.33        4.48      3.28 o 
  -4  18  10        1.27        3.08      3.15 o 
 -14   1  11        0.29        2.28      2.46 o 
 -13   1  11        6.02        6.69      2.27 o 
 -12   1  11        1.17        1.48      1.32 o 
 -11   1  11        0.02       -0.34      0.86 o 
 -10   1  11        2.65        2.71      0.80 o 
  -9   1  11        0.10       -0.62      0.62 o 
  -8   1  11        0.21       -0.38      0.43 o 
  -6   1  11       38.97       30.44      1.50 o 
  -5   1  11       10.36       14.05      0.84 o 
  -4   1  11       86.11       84.51      2.26 o 
  -3   1  11      423.23      437.78      5.45 o 
  -2   1  11       40.22       43.59      1.25 o 
  -1   1  11       67.21       65.41      1.97 o 
   0   1  11        0.34       -0.40      1.29 o 
   1   1  11        5.92        7.28      1.78 o 
   2   1  11        2.52        3.17      1.95 o 
   3   1  11       22.27       26.78      2.83 o 
   4   1  11        1.09        1.29      2.51 o 
 -14   2  11        1.74       -0.39      2.27 o 
 -13   2  11        2.75        2.79      2.11 o 
 -12   2  11        5.96        6.20      1.93 o 
 -11   2  11       26.65       29.68      1.56 o 
 -10   2  11        0.61       -0.71      0.71 o 
  -9   2  11        2.24        1.55      0.71 o 
  -8   2  11       70.12       66.13      1.35 o 
  -7   2  11        2.00        0.27      0.40 o 
  -6   2  11        7.54        6.65      0.63 o 
  -5   2  11        5.54        7.76      1.56 o 
  -4   2  11       47.11       48.60      1.31 o 
  -3   2  11       13.30       17.69      0.92 o 
  -2   2  11      404.45      414.07      6.12 o 
  -1   2  11       92.90       96.97      2.35 o 
   0   2  11        6.96        7.36      1.47 o 
   1   2  11        0.07       -1.43      1.43 o 
   2   2  11        1.14        1.35      1.96 o 
   3   2  11        0.07       -0.77      2.20 o 
   4   2  11        0.72        1.32      2.45 o 
 -14   3  11        2.70        2.13      2.46 o 
 -13   3  11        1.27        0.35      2.16 o 
 -12   3  11        8.48        7.43      1.47 o 
 -11   3  11        1.59        0.77      0.90 o 
 -10   3  11        8.24        7.71      0.92 o 
  -9   3  11       23.46       26.19      1.33 o 
  -8   3  11        4.63        6.54      1.26 o 
  -7   3  11       39.56       27.33      0.84 o 
  -6   3  11       15.27       12.65      0.68 o 
  -5   3  11        2.81        3.54      0.83 o 
  -4   3  11      139.40      131.04      2.29 o 
  -3   3  11      340.52      329.23      4.29 o 
  -2   3  11       48.85       41.41      1.50 o 
  -1   3  11       12.41       14.38      1.13 o 
   0   3  11       20.01       20.97      1.96 o 
   1   3  11       10.34        8.49      1.87 o 
   2   3  11       74.64       81.54      3.87 o 
   3   3  11        0.03        0.48      2.19 o 
   4   3  11        4.81        6.23      2.65 o 
 -14   4  11        6.06        6.28      2.62 o 
 -13   4  11       20.49       30.96      3.19 o 
 -12   4  11       34.50       42.64      2.34 o 
 -11   4  11       12.03       11.85      1.90 o 
 -10   4  11        4.75        5.07      0.97 o 
  -9   4  11        1.15        0.88      0.70 o 
  -8   4  11      346.33      351.07      5.13 o 
  -7   4  11       63.98       56.58      1.17 o 
  -6   4  11       51.54       53.09      1.08 o 
  -5   4  11        1.05        1.84      0.44 o 
  -4   4  11     1042.48     1043.07     12.05 o 
  -3   4  11      117.18      112.69      1.96 o 
  -2   4  11       12.66       11.27      0.82 o 
  -1   4  11        2.20        1.39      0.87 o 
   0   4  11        0.18       -1.28      1.30 o 
   1   4  11        3.10        0.49      2.49 o 
   2   4  11        0.70       -0.08      1.91 o 
   3   4  11        8.85        7.40      2.52 o 
   4   4  11        4.66        5.14      3.33 o 
 -14   5  11        2.52        0.04      3.41 o 
 -13   5  11        0.02       -2.05      2.05 o 
 -12   5  11        6.08        9.09      1.55 o 
 -11   5  11        0.70        1.02      1.14 o 
 -10   5  11       93.82       89.18      2.40 o 
  -9   5  11       13.03        9.32      0.98 o 
  -8   5  11       21.16       22.04      1.19 o 
  -7   5  11       56.31       51.57      1.16 o 
  -6   5  11      190.33      198.27      2.56 o 
  -5   5  11        5.19        6.36      0.61 o 
  -4   5  11       23.96       25.17      0.93 o 
  -3   5  11       87.65       78.67      1.59 o 
  -2   5  11       13.66       13.95      0.93 o 
  -1   5  11        0.11       -0.17      0.82 o 
   0   5  11       16.61       14.78      2.02 o 
   1   5  11        6.32        6.85      3.25 o 
   2   5  11        4.31        3.25      2.13 o 
   3   5  11        4.37        3.97      4.61 o 
   4   5  11        0.11       -2.89      2.89 o 
 -14   6  11        0.02       -2.06      2.30 o 
 -13   6  11        0.15        1.45      2.26 o 
 -12   6  11        0.25       -0.39      1.35 o 
 -11   6  11        0.01        1.95      1.46 o 
 -10   6  11       16.83       21.15      1.52 o 
  -9   6  11        0.18       -0.66      0.71 o 
  -8   6  11       51.86       56.30      1.63 o 
  -7   6  11       12.08       12.73      0.77 o 
  -6   6  11       34.22       37.23      0.96 o 
  -5   6  11       15.80       11.97      1.33 o 
  -4   6  11       49.12       43.27      1.17 o 
  -3   6  11        1.33        1.84      0.59 o 
  -2   6  11        2.26        3.63      0.69 o 
  -1   6  11        9.82        8.15      1.07 o 
   0   6  11        4.06        2.77      1.60 o 
   1   6  11        0.78        0.88      1.76 o 
   2   6  11        4.50        6.69      2.28 o 
   3   6  11        2.38        1.36      2.23 o 
   4   6  11        0.60       -2.33      2.33 o 
 -14   7  11        1.74        0.18      2.54 o 
 -13   7  11        0.50       -2.59      2.95 o 
 -12   7  11       13.08       10.32      1.65 o 
 -11   7  11       13.54       14.20      1.65 o 
 -10   7  11       28.68       36.02      2.18 o 
  -9   7  11        7.25        6.34      1.66 o 
  -8   7  11        3.94        3.21      1.13 o 
  -7   7  11       24.55       28.19      1.23 o 
  -6   7  11        8.26        6.99      0.56 o 
  -5   7  11       33.52       28.16      1.06 o 
  -4   7  11      104.61      115.69      2.07 o 
  -3   7  11        0.69        0.53      0.58 o 
  -2   7  11        0.52       -0.87      1.04 o 
  -1   7  11        2.68        1.36      1.33 o 
   0   7  11       19.10       19.04      2.05 o 
   1   7  11        0.32       -1.11      1.73 o 
   2   7  11        8.08        7.71      2.33 o 
   3   7  11        0.00       -2.21      2.21 o 
 -13   8  11        1.87       -0.89      2.28 o 
 -12   8  11        1.51       -0.53      1.42 o 
 -11   8  11        9.52       12.57      1.51 o 
 -10   8  11        0.02        0.13      1.10 o 
  -9   8  11        0.00       -0.25      0.93 o 
  -8   8  11        9.72        8.42      1.57 o 
  -7   8  11       21.40       20.08      1.20 o 
  -6   8  11        0.00       -0.46      0.52 o 
  -5   8  11        1.94        2.22      0.88 o 
  -4   8  11       57.28       65.84      1.57 o 
  -3   8  11       24.80       28.77      1.38 o 
  -2   8  11        0.80       -0.57      0.78 o 
  -1   8  11        0.28       -0.98      1.30 o 
   0   8  11        6.02        7.53      1.88 o 
   1   8  11        4.41        1.88      1.92 o 
   2   8  11        0.85       -0.71      2.09 o 
   3   8  11        0.75       -0.13      2.51 o 
 -13   9  11        0.79       -1.34      2.38 o 
 -12   9  11        0.69       -0.23      1.52 o 
 -11   9  11        2.30        1.55      1.38 o 
 -10   9  11        5.12        3.05      2.07 o 
  -9   9  11       22.17       21.11      1.82 o 
  -8   9  11       34.07       34.71      1.57 o 
  -7   9  11        1.86        1.60      0.62 o 
  -6   9  11        2.48        2.45      0.68 o 
  -5   9  11        0.55       -0.70      0.70 o 
  -4   9  11        0.57        0.06      0.75 o 
  -3   9  11        4.44        4.56      1.28 o 
  -2   9  11        2.60        2.87      1.33 o 
  -1   9  11        4.45        6.89      1.69 o 
   0   9  11        1.31        1.32      1.63 o 
   1   9  11        5.78        7.10      2.21 o 
   2   9  11        3.74        3.90      2.50 o 
   3   9  11        4.15        4.72      2.67 o 
 -13  10  11       14.27       21.89      2.47 o 
 -12  10  11        6.08       10.10      2.03 o 
 -11  10  11        3.52        3.54      1.25 o 
 -10  10  11        4.32        3.56      1.14 o 
  -9  10  11        0.10       -0.35      0.93 o 
  -8  10  11        8.98        6.46      2.82 o 
  -7  10  11        3.10        3.29      1.96 o 
  -6  10  11        3.48        2.47      0.90 o 
  -5  10  11        3.85        5.56      0.94 o 
  -4  10  11        5.67        6.32      0.94 o 
  -3  10  11       29.47       35.72      1.69 o 
  -2  10  11        0.17        0.11      1.46 o 
  -1  10  11        0.01        0.66      1.57 o 
   0  10  11        0.00       -1.68      1.68 o 
   1  10  11        0.58       -1.53      2.35 o 
   2  10  11        2.68        4.14      2.62 o 
 -12  11  11        0.03       -0.02      1.86 o 
 -11  11  11        1.04        0.90      1.35 o 
 -10  11  11        1.84        1.27      1.34 o 
  -9  11  11        2.25        1.17      1.39 o 
  -8  11  11        0.03        0.99      1.10 o 
  -7  11  11       81.61       78.93      4.06 o 
  -6  11  11        6.10        5.58      1.04 o 
  -5  11  11        5.80        5.41      1.02 o 
  -4  11  11        0.43        0.13      0.91 o 
  -3  11  11       16.57       18.12      2.14 o 
  -2  11  11        4.74        5.73      1.70 o 
  -1  11  11       11.42       11.18      2.09 o 
   0  11  11        1.35        1.30      2.01 o 
   1  11  11       82.95       99.12      4.69 o 
   2  11  11        3.18        2.97      2.73 o 
 -12  12  11        0.02       -0.29      2.32 o 
 -11  12  11       14.16       15.28      1.98 o 
 -10  12  11       11.70       10.81      4.58 o 
  -9  12  11        7.13        6.80      2.55 o 
  -8  12  11        6.56        9.06      2.24 o 
  -7  12  11        0.44        0.01      1.54 o 
  -6  12  11        0.08        0.72      1.52 o 
  -5  12  11       44.93       49.88      3.50 o 
  -4  12  11        0.12        1.41      1.55 o 
  -3  12  11        2.44        3.94      1.63 o 
  -2  12  11       11.40       11.28      2.07 o 
  -1  12  11        0.03        1.71      1.88 o 
   0  12  11       57.43       64.72      4.07 o 
   1  12  11        7.98        9.83      2.76 o 
   2  12  11        3.18        5.96      2.83 o 
 -11  13  11       18.52       18.74      7.04 o 
 -10  13  11       16.12       16.46      2.16 o 
  -9  13  11        3.39        2.67      1.42 o 
  -8  13  11        0.05       -0.22      1.39 o 
  -7  13  11        8.23        4.40      1.89 o 
  -5  13  11        4.02        3.78      2.96 o 
  -4  13  11        3.88        3.77      2.97 o 
  -3  13  11        0.83        3.54      1.73 o 
  -2  13  11        0.80       -0.37      1.84 o 
  -1  13  11       64.46       71.53      4.65 o 
   0  13  11       20.43       25.73      3.09 o 
   1  13  11        5.72        8.65      2.95 o 
 -10  14  11        0.31       -1.88      2.12 o 
  -9  14  11        6.87        5.93      2.31 o 
  -8  14  11        1.81        1.07      1.49 o 
  -7  14  11        0.67        0.04      1.74 o 
  -6  14  11        7.73        8.55      6.52 o 
  -5  14  11       33.16       38.11      3.60 o 
  -4  14  11        4.99        2.34      1.96 o 
  -3  14  11        2.12        2.87      2.04 o 
  -2  14  11       18.64       21.96      2.99 o 
  -1  14  11       30.92       34.58      3.35 o 
   0  14  11        0.99        1.87      2.51 o 
 -10  15  11        0.36       -2.33      2.33 o 
  -9  15  11        8.37        6.94      2.36 o 
  -8  15  11        1.88        3.39      1.58 o 
  -7  15  11        0.80       -1.72      2.06 o 
  -6  15  11        5.34        3.70      5.18 o 
  -5  15  11       10.98        6.45      7.20 o 
  -4  15  11        2.47        0.12      2.11 o 
  -3  15  11        6.89        4.55      2.37 o 
  -2  15  11        2.58       -0.52      2.36 o 
  -1  15  11        0.00       -0.92      2.34 o 
   0  15  11        1.58        2.88      3.38 o 
  -9  16  11        0.52        0.59      2.35 o 
  -8  16  11        0.18        1.29      1.59 o 
  -7  16  11        1.48        0.35      2.27 o 
  -6  16  11        0.00        0.46      2.22 o 
  -5  16  11        0.28        0.50      2.17 o 
  -4  16  11        1.26       -0.69      3.60 o 
  -3  16  11        0.02       -1.61      2.20 o 
  -2  16  11        3.98        3.79      3.29 o 
  -7  17  11        1.76        0.24      1.63 o 
  -6  17  11        0.25       -1.94      2.31 o 
  -5  17  11        6.32        5.86      3.63 o 
  -4  17  11        1.23       -0.63      2.37 o 
  -3  17  11        1.59       -0.91      2.50 o 
 -14   0  12        1.43        3.75      3.29 o 
 -13   0  12       18.07       20.64      2.88 o 
 -12   0  12       18.18       20.34      2.05 o 
 -11   0  12       31.89       38.73      2.28 o 
 -10   0  12      102.66      114.48      3.22 o 
  -9   0  12        8.37        2.96      2.53 o 
  -6   0  12        0.22        0.17      0.51 o 
  -4   0  12      242.56      235.72      6.41 o 
  -3   0  12       55.19       51.73      1.75 o 
  -2   0  12       68.23       77.08      2.41 o 
  -1   0  12      155.86      146.37      5.66 o 
   0   0  12      236.79      255.72      8.68 o 
   1   0  12        4.69        9.23      2.90 o 
   2   0  12       19.38       24.01      3.86 o 
   3   0  12        0.01       -0.67      3.24 o 
 -14   1  12        0.73        1.37      3.94 o 
 -13   1  12        1.78        1.18      1.42 o 
 -12   1  12       22.86       23.28      1.78 o 
 -11   1  12        0.03       -0.78      0.78 o 
 -10   1  12       21.05       22.32      1.27 o 
  -9   1  12       14.67       13.69      1.04 o 
  -8   1  12        3.26        1.32      0.53 o 
  -7   1  12       13.27        9.07      0.76 o 
  -6   1  12      136.14      117.16      3.19 o 
  -5   1  12        4.80        2.48      0.88 o 
  -4   1  12       29.83       28.84      1.29 o 
  -3   1  12        0.51       -0.31      0.63 o 
  -2   1  12        2.63        1.23      0.80 o 
  -1   1  12        0.05       -0.89      0.89 o 
   0   1  12        0.13        0.54      3.43 o 
   1   1  12        5.37        8.87      2.00 o 
   2   1  12        3.29        3.39      2.19 o 
   3   1  12        7.85       10.22      2.71 o 
 -14   2  12        1.06        1.46      2.31 o 
 -13   2  12        1.31        1.58      1.47 o 
 -12   2  12        1.63        1.75      1.02 o 
 -11   2  12       22.99       27.07      1.45 o 
 -10   2  12        0.94        0.59      0.75 o 
  -9   2  12        5.76        3.43      1.08 o 
  -7   2  12        2.98        1.57      0.51 o 
  -6   2  12       82.13       80.26      1.98 o 
  -5   2  12      147.25      141.84      4.41 o 
  -4   2  12      132.55      131.15      2.19 o 
  -3   2  12       93.06       97.36      2.61 o 
  -2   2  12      137.24      150.35      2.92 o 
  -1   2  12       33.52       36.91      1.73 o 
   0   2  12        2.42        0.47      4.26 o 
   1   2  12       27.20       31.79      2.75 o 
   2   2  12        2.37        2.14      2.10 o 
   3   2  12        2.36       -0.40      2.36 o 
 -14   3  12        0.25       -2.15      2.15 o 
 -13   3  12        0.20        0.66      1.42 o 
 -12   3  12        4.70        7.55      1.43 o 
 -11   3  12        7.11        6.00      0.98 o 
 -10   3  12       33.83       32.73      1.48 o 
  -9   3  12      152.88      143.23      2.70 o 
  -8   3  12       73.61       57.11      2.92 o 
  -7   3  12        0.11        0.09      0.47 o 
  -6   3  12       12.78       11.36      1.09 o 
  -5   3  12       14.87       15.19      1.89 o 
  -4   3  12        0.80        0.82      0.51 o 
  -3   3  12       61.33       67.36      1.69 o 
  -2   3  12       50.89       43.74      1.62 o 
  -1   3  12        3.99        2.80      1.12 o 
   0   3  12        3.95        1.73      1.55 o 
   1   3  12        0.18        0.24      1.86 o 
   2   3  12       31.20       32.95      3.10 o 
   3   3  12        0.01       -1.94      2.64 o 
 -14   4  12        0.13       -0.78      2.22 o 
 -13   4  12        1.70        1.09      1.51 o 
 -12   4  12        0.12       -0.04      1.22 o 
 -11   4  12       18.73       17.58      1.27 o 
 -10   4  12        4.22        2.35      0.80 o 
  -9   4  12        9.13        7.33      0.84 o 
  -8   4  12       13.18       11.15      0.85 o 
  -7   4  12       67.85       62.90      3.06 o 
  -6   4  12        0.04       -0.66      0.75 o 
  -5   4  12      185.72      184.82      5.95 o 
  -4   4  12       84.03       85.89      1.71 o 
  -3   4  12       60.66       62.50      2.57 o 
  -2   4  12       10.87        8.67      0.97 o 
  -1   4  12        0.20       -0.71      0.88 o 
   0   4  12        0.73       -0.34      1.46 o 
   1   4  12        2.93        2.73      1.93 o 
   2   4  12        7.55        8.66      2.46 o 
   3   4  12        1.44        0.55      2.40 o 
 -14   5  12        1.72        1.87      2.39 o 
 -13   5  12        0.61       -0.38      1.72 o 
 -12   5  12        0.01       -1.16      1.16 o 
 -11   5  12        2.88        1.57      0.90 o 
 -10   5  12        1.29        1.30      0.82 o 
  -9   5  12        2.68        1.06      0.69 o 
  -8   5  12       77.86       73.33      1.72 o 
  -7   5  12      374.95      366.71      5.11 o 
  -6   5  12      189.50      182.22      2.92 o 
  -5   5  12       49.75       54.07      1.26 o 
  -4   5  12       12.59       11.55      0.85 o 
  -3   5  12        1.35        1.99      0.69 o 
  -2   5  12       11.30       11.92      1.09 o 
  -1   5  12        1.24        1.47      0.94 o 
   0   5  12        6.91        5.56      2.64 o 
   1   5  12        0.88       -0.89      1.83 o 
   2   5  12       12.34       12.93      2.61 o 
   3   5  12        1.13        0.97      2.40 o 
 -14   6  12        0.19       -1.24      2.39 o 
 -13   6  12        1.11       -1.33      1.41 o 
 -12   6  12       10.83       12.69      1.60 o 
 -11   6  12       16.21       15.48      2.47 o 
 -10   6  12        8.25        5.90      1.51 o 
  -9   6  12       20.53       21.70      1.26 o 
  -8   6  12        8.36        7.66      0.79 o 
  -7   6  12       30.77       30.21      1.16 o 
  -6   6  12      129.38      121.58      1.91 o 
  -5   6  12       47.82       45.06      1.30 o 
  -4   6  12       25.90       23.08      1.10 o 
  -3   6  12        0.57       -0.64      0.68 o 
  -2   6  12        1.12       -0.37      0.77 o 
  -1   6  12       27.64       32.01      1.73 o 
   0   6  12       12.74       11.45      2.66 o 
   1   6  12        2.03        0.91      1.97 o 
   2   6  12        1.93        3.19      2.27 o 
   3   6  12        7.99        4.51      3.30 o 
 -14   7  12        0.00       -1.38      2.31 o 
 -13   7  12        1.07       -1.47      1.47 o 
 -12   7  12        4.90        6.10      1.48 o 
 -11   7  12        0.41        2.35      1.22 o 
 -10   7  12       48.62       53.85      1.96 o 
  -9   7  12        1.18        1.00      0.76 o 
  -8   7  12       10.02        9.76      0.92 o 
  -7   7  12        3.49        2.42      0.53 o 
  -6   7  12        2.03        2.08      1.04 o 
  -5   7  12       80.72       81.53      3.21 o 
  -4   7  12       50.50       51.39      1.55 o 
  -3   7  12       11.48       14.26      1.16 o 
  -2   7  12        3.11        3.99      0.95 o 
  -1   7  12        7.10        6.80      1.65 o 
   0   7  12       12.46       14.30      2.15 o 
   1   7  12       12.66       12.16      2.38 o 
   2   7  12        2.36        3.51      2.44 o 
   3   7  12        1.74        1.53      2.60 o 
 -13   8  12        0.01       -0.38      2.21 o 
 -12   8  12       11.87       14.70      1.94 o 
 -11   8  12        1.06        1.06      1.22 o 
 -10   8  12       10.42        7.95      2.26 o 
  -9   8  12        1.00        0.46      0.76 o 
  -8   8  12        1.61        0.74      0.80 o 
  -7   8  12        0.18        0.32      0.53 o 
  -6   8  12       11.53       11.28      0.98 o 
  -5   8  12       25.75       24.34      1.27 o 
  -4   8  12        3.90        5.04      0.83 o 
  -3   8  12       14.48       11.79      1.05 o 
  -2   8  12       13.36       17.77      1.41 o 
  -1   8  12       12.61       14.17      2.41 o 
   0   8  12        5.49        8.15      2.09 o 
   1   8  12       24.29       20.69      2.79 o 
   2   8  12        4.48        2.29      2.50 o 
 -13   9  12        3.37        2.45      2.49 o 
 -12   9  12        0.99        1.36      1.51 o 
 -11   9  12        0.05       -0.21      1.21 o 
 -10   9  12       14.37       14.55      1.86 o 
  -9   9  12        0.51       -0.74      0.82 o 
  -8   9  12       11.67       11.41      0.93 o 
  -7   9  12       16.67       17.36      1.25 o 
  -6   9  12        1.96        2.23      0.77 o 
  -5   9  12        3.99        3.82      0.85 o 
  -4   9  12        3.91        5.13      0.89 o 
  -3   9  12        1.60        2.11      0.93 o 
  -2   9  12       21.25       24.87      2.29 o 
  -1   9  12        0.07       -1.14      1.60 o 
   0   9  12       15.27       15.17      2.42 o 
   1   9  12       18.57       21.47      3.30 o 
   2   9  12       13.78       16.19      3.30 o 
 -13  10  12       11.09       16.06      3.12 o 
 -12  10  12        0.59        0.52      1.27 o 
 -11  10  12        0.45       -0.37      1.07 o 
 -10  10  12        0.84        0.49      1.02 o 
  -9  10  12        6.53        6.10      2.04 o 
  -8  10  12        0.00       -0.90      0.90 o 
  -7  10  12        4.63        3.67      1.24 o 
  -6  10  12       22.70       25.62      1.47 o 
  -5  10  12       13.90       16.47      1.26 o 
  -4  10  12       17.81       21.42      1.48 o 
  -3  10  12       91.07      104.55      2.74 o 
  -2  10  12        0.00        0.52      1.48 o 
  -1  10  12        5.06        6.59      1.90 o 
   0  10  12       27.26       31.07      3.05 o 
   1  10  12        0.00       -0.27      2.33 o 
   2  10  12        7.04        7.62      2.86 o 
 -12  11  12        1.33       -0.31      1.34 o 
 -11  11  12        1.91        0.46      1.23 o 
 -10  11  12        9.05        8.01      2.41 o 
  -9  11  12       26.28       28.36      2.11 o 
  -8  11  12        1.03        0.83      1.08 o 
  -7  11  12        0.04       -0.72      0.92 o 
  -6  11  12        9.20        9.29      1.68 o 
  -5  11  12        2.38        2.08      0.97 o 
  -4  11  12       56.13       58.66      2.16 o 
  -3  11  12       18.84       24.04      2.31 o 
  -2  11  12        0.23        1.85      1.87 o 
  -1  11  12        0.04       -1.17      1.88 o 
   0  11  12       36.14       40.50      4.01 o 
   1  11  12        4.26        7.86      2.62 o 
 -12  12  12        2.79        1.57      4.00 o 
 -11  12  12        2.91        1.56      1.51 o 
 -10  12  12        1.53        0.10      1.50 o 
  -9  12  12        7.37        4.78      1.79 o 
  -8  12  12        0.17        1.28      1.17 o 
  -7  12  12        0.13       -0.43      1.51 o 
  -6  12  12       11.50       10.18      4.09 o 
  -5  12  12        0.00       -1.50      1.50 o 
  -4  12  12        5.09        5.50      1.79 o 
  -3  12  12        3.81        3.95      1.77 o 
  -2  12  12        5.42        6.94      1.96 o 
  -1  12  12       33.56       48.56      6.69 o 
   0  12  12        3.30        6.72      2.63 o 
   1  12  12        7.88        6.66      2.73 o 
 -11  13  12        2.93        0.74      1.80 o 
 -10  13  12        0.00       -0.34      1.45 o 
  -9  13  12        0.02       -1.21      1.21 o 
  -8  13  12        0.22       -0.56      1.20 o 
  -7  13  12        7.91        3.15      3.86 o 
  -6  13  12       14.33       11.39      4.17 o 
  -5  13  12       10.09       10.54      2.52 o 
  -4  13  12        0.43        0.46      1.67 o 
  -3  13  12        1.98        0.52      1.83 o 
  -2  13  12        1.67        1.83      2.07 o 
  -1  13  12        2.11        3.92      2.36 o 
   0  13  12        2.74        0.16      2.43 o 
 -10  14  12        3.19        1.65      1.62 o 
  -9  14  12       23.43       29.36      2.41 o 
  -8  14  12        0.46        0.51      1.29 o 
  -7  14  12        1.62        0.72      1.79 o 
  -6  14  12        0.90        0.54      1.79 o 
  -5  14  12       17.79       12.91      4.28 o 
  -4  14  12        0.00        1.69      1.91 o 
  -3  14  12        4.99        3.70      2.92 o 
  -2  14  12        1.45        1.62      2.04 o 
  -1  14  12        2.80       -0.02      2.30 o 
 -10  15  12        2.56        0.83      2.92 o 
  -9  15  12       15.98       19.19      2.22 o 
  -8  15  12        9.62        8.08      3.41 o 
  -7  15  12        3.53        1.19      5.09 o 
  -6  15  12        4.80        3.47      2.66 o 
  -5  15  12        1.81        1.51      3.76 o 
  -4  15  12        0.87        2.02      2.06 o 
  -3  15  12        1.32        0.84      2.14 o 
  -2  15  12       10.53       12.25      3.26 o 
  -8  16  12        0.13        2.15      1.78 o 
  -7  16  12        4.26        4.19      2.64 o 
  -6  16  12        1.54       -0.70      2.19 o 
  -5  16  12        2.73        6.28      2.29 o 
  -4  16  12        3.36        1.61      2.30 o 
  -3  16  12        0.32       -1.31      2.31 o 
  -6  17  12        1.43       -0.18      2.99 o 
  -5  17  12        0.00        0.21      2.76 o 
 -15   1  13        4.97        8.89      2.70 o 
 -14   1  13        2.91        1.96      1.54 o 
 -13   1  13        0.00       -0.41      1.06 o 
 -12   1  13        4.02        4.02      1.01 o 
 -11   1  13        0.00       -0.63      0.78 o 
 -10   1  13        0.01       -0.26      0.66 o 
  -9   1  13        4.38        2.86      1.41 o 
  -7   1  13      246.48      213.17      6.12 o 
  -6   1  13       33.06       30.82      1.81 o 
  -5   1  13       35.27       31.84      1.89 o 
  -4   1  13        0.02        0.24      0.75 o 
  -3   1  13       44.26       45.63      1.51 o 
  -2   1  13        0.71       -0.05      0.89 o 
  -1   1  13       11.83       14.12      1.82 o 
   0   1  13       34.96       35.36      2.71 o 
   1   1  13       10.15       12.12      2.30 o 
   2   1  13        5.44        7.11      2.37 o 
 -14   2  13        0.04       -1.22      1.50 o 
 -13   2  13        9.58       10.80      1.35 o 
 -12   2  13        2.00        2.55      0.98 o 
 -11   2  13        9.62       10.38      1.27 o 
 -10   2  13       14.57       16.37      1.20 o 
  -9   2  13       59.46       62.63      1.60 o 
  -7   2  13        0.22        0.07      0.65 o 
  -6   2  13        0.49       -0.19      1.10 o 
  -5   2  13        0.84        0.98      1.18 o 
  -4   2  13      148.01      149.28      2.55 o 
  -3   2  13      176.50      178.48      3.19 o 
  -2   2  13       39.31       41.76      1.68 o 
  -1   2  13        4.32        4.81      1.59 o 
   0   2  13        9.81        8.92      1.95 o 
   1   2  13        4.81        8.50      2.21 o 
   2   2  13        0.00       -1.76      2.15 o 
 -14   3  13        0.02        0.81      1.58 o 
 -13   3  13        0.12       -0.94      1.08 o 
 -12   3  13        0.25       -0.55      0.92 o 
 -11   3  13       15.67       15.86      1.79 o 
 -10   3  13       24.95       23.34      1.28 o 
  -9   3  13       54.40       50.76      1.46 o 
  -8   3  13       17.72       13.53      1.36 o 
  -7   3  13       43.05       39.78      8.46 o 
  -6   3  13      165.19      158.49      5.09 o 
  -5   3  13       47.42       45.51      2.64 o 
  -4   3  13       47.41       45.53      1.31 o 
  -3   3  13       61.87       61.10      1.73 o 
  -2   3  13        1.11       -0.42      0.82 o 
  -1   3  13        0.34       -0.93      0.93 o 
   0   3  13       21.40       20.92      2.28 o 
   1   3  13        0.92        0.94      2.05 o 
   2   3  13        0.13       -0.54      2.18 o 
 -14   4  13        0.44       -0.74      1.43 o 
 -13   4  13        0.26       -1.28      1.28 o 
 -12   4  13       14.19       15.22      1.29 o 
 -11   4  13        6.43        5.92      1.48 o 
 -10   4  13        6.99        4.78      1.17 o 
  -9   4  13        0.62        0.01      0.58 o 
  -8   4  13       53.65       55.28      1.37 o 
  -6   4  13       14.79       13.94      2.14 o 
  -5   4  13       67.48       61.00      3.16 o 
  -4   4  13       18.00       16.75      1.13 o 
  -3   4  13        1.84        0.36      0.73 o 
  -2   4  13        3.45        4.47      0.95 o 
  -1   4  13        1.17        0.99      1.40 o 
   0   4  13       27.02       27.74      2.70 o 
   1   4  13        6.77        7.21      3.36 o 
   2   4  13        0.64       -1.38      2.23 o 
 -14   5  13        0.06       -0.04      2.15 o 
 -13   5  13        2.80       -0.44      1.36 o 
 -12   5  13        6.60        5.96      1.40 o 
 -11   5  13       12.07       10.25      1.18 o 
 -10   5  13        0.03       -0.21      0.72 o 
  -9   5  13        0.21       -0.22      0.60 o 
  -8   5  13       27.60       26.55      1.15 o 
  -7   5  13       19.18       19.94      0.82 o 
  -6   5  13        3.85        2.10      1.70 o 
  -5   5  13        1.07        0.40      0.49 o 
  -4   5  13        5.25        6.19      0.70 o 
  -3   5  13        0.57       -0.16      0.72 o 
  -2   5  13        0.73        0.69      0.87 o 
  -1   5  13        1.48        0.52      1.48 o 
   0   5  13        0.06       -1.61      1.61 o 
   1   5  13       10.87       13.00      2.40 o 
   2   5  13        0.01       -2.70      3.97 o 
 -14   6  13        0.22       -1.90      2.15 o 
 -13   6  13        1.63        2.91      1.44 o 
 -12   6  13       31.20       37.45      2.45 o 
 -11   6  13        8.13        7.92      1.23 o 
 -10   6  13       27.85       31.47      1.50 o 
  -9   6  13        2.87        1.11      0.69 o 
  -8   6  13       51.51       49.47      1.42 o 
  -7   6  13        3.29        2.02      0.46 o 
  -6   6  13       10.15       10.24      0.81 o 
  -5   6  13       20.43       25.62      1.06 o 
  -4   6  13       15.96       13.47      1.00 o 
  -3   6  13        5.80        6.05      0.87 o 
  -2   6  13       31.01       33.55      1.66 o 
  -1   6  13        1.89        1.72      1.61 o 
   0   6  13        8.93        8.15      2.08 o 
   1   6  13        3.07        1.58      2.12 o 
   2   6  13        1.41       -0.13      6.85 o 
 -14   7  13        0.00       -1.76      2.32 o 
 -13   7  13        2.35        1.20      1.47 o 
 -12   7  13        5.70        7.84      1.50 o 
 -11   7  13        0.35        0.54      1.11 o 
 -10   7  13        5.30        6.81      1.24 o 
  -9   7  13        1.54        0.84      0.71 o 
  -8   7  13       23.96       26.80      1.23 o 
  -7   7  13       44.45       38.61      1.08 o 
  -6   7  13      251.54      256.53      7.58 o 
  -5   7  13       36.39       36.86      1.31 o 
  -4   7  13        7.29        9.39      0.88 o 
  -3   7  13        0.35        0.16      0.79 o 
  -2   7  13        3.71        3.20      1.03 o 
  -1   7  13        6.14        6.89      1.89 o 
   0   7  13        1.59        0.24      2.82 o 
   1   7  13        2.58        2.66      2.25 o 
   2   7  13        1.58        2.19      3.50 o 
 -13   8  13        7.77       12.50      1.79 o 
 -12   8  13       11.75       16.25      2.57 o 
 -11   8  13       14.52       18.56      1.83 o 
 -10   8  13        6.82        7.29      1.31 o 
  -9   8  13       27.79       30.63      1.47 o 
  -8   8  13       19.48       19.87      0.92 o 
  -7   8  13        9.73       11.97      2.50 o 
  -6   8  13       20.28       23.40      1.73 o 
  -5   8  13       65.90       76.66      1.97 o 
  -4   8  13        4.70        4.81      0.88 o 
  -3   8  13       24.16       28.72      1.57 o 
  -2   8  13       13.89       15.34      1.93 o 
  -1   8  13        6.15        4.18      1.79 o 
   0   8  13        1.40        0.22      1.96 o 
   1   8  13        0.88        0.39      2.19 o 
 -13   9  13        1.49        3.59      1.79 o 
 -12   9  13       24.51       26.93      2.36 o 
 -11   9  13        4.64        2.70      2.40 o 
 -10   9  13       15.24       22.05      1.87 o 
  -9   9  13       12.13       12.67      1.54 o 
  -8   9  13       27.86       30.87      1.23 o 
  -7   9  13       17.40       19.97      1.39 o 
  -6   9  13       21.80       20.01      1.29 o 
  -5   9  13       17.31       18.25      1.29 o 
  -4   9  13        5.06        3.40      0.91 o 
  -3   9  13        0.64        0.25      0.97 o 
  -2   9  13        0.57        0.67      1.49 o 
  -1   9  13       20.21       19.99      2.71 o 
   0   9  13        0.13        0.36      2.05 o 
   1   9  13        9.57       12.33      2.75 o 
 -13  10  13        2.24        3.43      1.49 o 
 -12  10  13        0.01       -0.59      1.16 o 
 -11  10  13        0.02       -1.06      1.06 o 
 -10  10  13        2.26        2.58      1.07 o 
  -9  10  13       13.48       14.93      1.47 o 
  -8  10  13       12.09       15.13      1.14 o 
  -7  10  13        0.41       -0.32      1.08 o 
  -6  10  13        7.25        7.04      0.98 o 
  -5  10  13       12.65       15.14      1.25 o 
  -4  10  13        0.16        0.89      0.97 o 
  -3  10  13       17.80       20.77      2.19 o 
  -2  10  13        9.42        9.28      1.96 o 
  -1  10  13       13.95       17.16      4.17 o 
   0  10  13        1.21        0.91      2.21 o 
   1  10  13       16.54       26.43      3.25 o 
 -12  11  13        0.83        0.28      1.23 o 
 -11  11  13        3.85        1.61      2.40 o 
 -10  11  13        4.81        3.30      1.54 o 
  -9  11  13        1.82        1.37      1.88 o 
  -8  11  13        3.51        1.87      1.61 o 
  -7  11  13       15.72       11.36      4.11 o 
  -6  11  13        8.56        8.15      1.12 o 
  -5  11  13       36.12       37.55      3.14 o 
  -4  11  13        1.81       -0.18      1.51 o 
  -3  11  13        1.62        2.39      1.66 o 
  -2  11  13        8.06       11.11      2.19 o 
  -1  11  13       39.85       46.04      3.33 o 
   0  11  13        4.27        1.17      2.46 o 
 -12  12  13        0.06       -1.50      1.50 o 
 -11  12  13        0.22       -1.20      1.34 o 
 -10  12  13        0.16       -0.67      1.18 o 
  -9  12  13        1.82       -1.07      1.15 o 
  -8  12  13        5.63        6.15      1.43 o 
  -7  12  13       12.60        8.89      6.77 o 
  -6  12  13        0.61       -0.45      1.45 o 
  -5  12  13        1.17        1.72      1.60 o 
  -4  12  13       13.72       13.25      2.05 o 
  -3  12  13        0.11        1.49      1.80 o 
  -2  12  13       19.20       23.58      2.67 o 
  -1  12  13        1.02       -1.69      2.14 o 
   0  12  13        2.65        5.00      3.65 o 
 -11  13  13        0.63       -1.59      1.70 o 
 -10  13  13        0.27       -0.71      1.53 o 
  -9  13  13        0.11       -0.71      1.21 o 
  -8  13  13       20.42       20.12      1.97 o 
  -7  13  13        3.91        1.72      2.04 o 
  -6  13  13        0.04       -0.98      1.58 o 
  -5  13  13        1.48       -1.20      1.67 o 
  -4  13  13       22.74       24.59      2.59 o 
  -3  13  13        0.08       -1.33      1.89 o 
  -2  13  13       14.88       18.32      2.60 o 
  -1  13  13        2.14        3.99      2.40 o 
 -10  14  13        5.23        6.49      1.80 o 
  -9  14  13        0.03       -0.17      1.63 o 
  -8  14  13       11.99       15.34      3.04 o 
  -7  14  13        1.29       -0.88      1.79 o 
  -6  14  13        1.76       -1.22      2.05 o 
  -5  14  13        0.00        1.77      1.84 o 
  -4  14  13        3.80        4.08      2.15 o 
  -3  14  13        5.91        3.33      2.19 o 
  -2  14  13        0.63        0.22      2.13 o 
  -9  15  13        0.00        1.65      1.56 o 
  -8  15  13        5.98        4.33      1.92 o 
  -7  15  13        0.01       -0.43      1.95 o 
  -6  15  13        1.66        1.09      2.09 o 
  -5  15  13        3.28        2.39      2.06 o 
  -4  15  13       12.01       12.59      5.67 o 
  -3  15  13        1.37        0.77      2.07 o 
  -7  16  13        6.49        6.45      8.13 o 
  -6  16  13        0.55       -0.87      2.25 o 
  -5  16  13        0.00       -0.69      2.07 o 
 -15   0  14        3.06        7.58      3.54 o 
 -14   0  14        0.33       -0.95      1.64 o 
 -13   0  14        0.01       -0.93      1.43 o 
 -12   0  14       45.02       56.47      2.65 o 
 -11   0  14       47.19       54.43      2.88 o 
 -10   0  14        3.34        1.78      1.68 o 
  -9   0  14        4.03        1.23      1.89 o 
  -8   0  14       38.12       35.42      1.65 o 
  -7   0  14       45.07       50.20      2.06 o 
  -6   0  14      282.54      274.00      7.13 o 
  -5   0  14       61.76       62.99      2.60 o 
  -4   0  14        1.69        2.89      1.35 o 
  -3   0  14      104.00      105.67      4.44 o 
  -2   0  14      508.13      542.60     15.03 o 
  -1   0  14       39.06       37.93      3.77 o 
   0   0  14        6.69        7.31      2.68 o 
   1   0  14        4.12        6.12      3.03 o 
   2   0  14        0.31       -1.74      3.25 o 
 -15   1  14        4.46        7.92      2.60 o 
 -14   1  14        1.07        0.87      1.18 o 
 -13   1  14        0.61        0.41      1.02 o 
 -12   1  14        0.45       -0.26      0.88 o 
 -11   1  14        0.39       -0.19      0.74 o 
 -10   1  14        2.68        2.64      0.77 o 
  -9   1  14        5.54        3.29      1.68 o 
  -7   1  14       46.11       42.63      2.20 o 
  -6   1  14       30.33       27.87      1.94 o 
  -5   1  14       40.20       39.80      1.51 o 
  -4   1  14       12.76       16.12      1.42 o 
  -3   1  14       24.76       23.35      1.35 o 
  -2   1  14       43.20       46.72      2.52 o 
  -1   1  14        0.02        0.59      1.57 o 
   0   1  14       17.58       19.70      2.33 o 
   1   1  14        0.00       -0.42      2.04 o 
   2   1  14        1.44       -0.99      2.21 o 
 -15   2  14        0.10       -1.73      2.26 o 
 -14   2  14        0.21        1.30      1.23 o 
 -13   2  14        7.36        7.86      1.22 o 
 -12   2  14        4.29        4.43      0.99 o 
 -11   2  14        1.85        2.80      0.82 o 
 -10   2  14        1.88        1.35      0.81 o 
  -9   2  14        0.52        0.23      0.52 o 
  -8   2  14       15.03       13.29      0.81 o 
  -7   2  14       97.61       94.89      3.62 o 
  -6   2  14       10.71       11.38      1.54 o 
  -5   2  14       33.65       30.80      2.28 o 
  -4   2  14       37.63       38.38      1.32 o 
  -3   2  14        7.25        7.91      1.24 o 
  -2   2  14        4.82        3.13      1.32 o 
  -1   2  14       48.36       47.35      2.77 o 
   0   2  14       11.10       13.47      2.53 o 
   1   2  14        6.77        8.55      2.33 o 
   2   2  14        4.68        3.23      2.46 o 
 -14   3  14       15.99       21.72      1.94 o 
 -13   3  14        0.36        0.25      1.01 o 
 -12   3  14        5.79        4.93      1.01 o 
 -11   3  14        3.35        2.46      0.86 o 
 -10   3  14        0.84       -0.32      0.65 o 
  -9   3  14        0.03       -0.12      0.54 o 
  -8   3  14        1.03        0.12      0.81 o 
  -7   3  14        8.51        9.56      1.58 o 
  -6   3  14        8.97        8.45      1.63 o 
  -5   3  14       14.14       15.16      1.11 o 
  -4   3  14       20.13       19.56      1.07 o 
  -3   3  14        0.18       -0.75      0.75 o 
  -2   3  14        1.23       -0.04      0.96 o 
  -1   3  14       22.01       23.50      2.46 o 
   0   3  14       12.05       11.10      2.12 o 
   1   3  14        1.10       -1.00      3.72 o 
 -14   4  14        0.89        0.13      1.74 o 
 -13   4  14        0.03       -1.07      1.07 o 
 -12   4  14        0.35       -0.21      0.91 o 
 -11   4  14        0.01       -0.23      0.79 o 
 -10   4  14       16.43       19.01      1.20 o 
  -9   4  14        6.88        8.16      0.76 o 
  -8   4  14        0.00        0.46      1.06 o 
  -7   4  14        3.13        3.37      1.58 o 
  -6   4  14        9.41       10.10      1.81 o 
  -5   4  14       10.30        8.90      1.01 o 
  -4   4  14        2.84        2.97      0.70 o 
  -3   4  14        1.45        1.17      0.98 o 
  -2   4  14        1.02        0.65      0.94 o 
  -1   4  14        3.81        1.23      1.66 o 
   0   4  14        9.95       10.75      2.22 o 
   1   4  14        1.68        1.43      2.13 o 
 -14   5  14        0.00       -0.76      1.46 o 
 -13   5  14        0.99       -0.20      1.18 o 
 -12   5  14        2.51        1.80      1.00 o 
 -11   5  14        0.42        0.24      0.84 o 
 -10   5  14        0.01        0.10      0.67 o 
  -9   5  14        2.03        1.97      0.79 o 
  -8   5  14        0.25        0.91      0.50 o 
  -7   5  14       55.95       58.61      3.54 o 
  -6   5  14       36.84       35.49      2.86 o 
  -5   5  14       13.55       12.33      0.82 o 
  -4   5  14        1.96        2.35      0.71 o 
  -3   5  14       18.65       18.80      1.88 o 
  -2   5  14        6.49        5.12      1.06 o 
  -1   5  14        5.33        5.04      2.18 o 
   0   5  14        3.76        0.78      2.01 o 
   1   5  14        1.99        1.93      2.26 o 
 -14   6  14        2.00        3.52      1.58 o 
 -13   6  14        0.49        2.10      1.41 o 
 -12   6  14        4.28        4.60      1.10 o 
 -11   6  14       19.25       22.19      1.49 o 
 -10   6  14        1.31        1.37      0.92 o 
  -9   6  14        2.15        1.23      0.74 o 
  -8   6  14       28.19       28.34      0.91 o 
  -7   6  14       23.39       20.31      0.77 o 
  -6   6  14        5.42        6.23      0.68 o 
  -5   6  14        0.19        0.41      0.58 o 
  -4   6  14       14.88       16.85      1.45 o 
  -3   6  14        7.50        7.31      1.00 o 
  -2   6  14       27.67       23.48      4.37 o 
  -1   6  14        4.16        2.41      1.82 o 
   0   6  14        2.22        4.12      2.13 o 
   1   6  14        0.19       -2.01      2.12 o 
 -14   7  14        0.15       -1.42      1.42 o 
 -13   7  14        0.09       -1.55      1.66 o 
 -12   7  14       13.74       18.57      3.07 o 
 -11   7  14        2.88        2.89      0.98 o 
 -10   7  14        9.92        9.13      1.46 o 
  -9   7  14        3.51        3.30      0.88 o 
  -8   7  14        2.43        2.74      0.50 o 
  -7   7  14        8.12        7.43      0.61 o 
  -6   7  14       29.40       26.89      1.14 o 
  -5   7  14        0.92        1.42      0.67 o 
  -4   7  14        0.02       -0.03      0.72 o 
  -3   7  14        2.11        3.26      0.97 o 
  -2   7  14        5.55        5.09      1.71 o 
  -1   7  14       32.56       33.64      2.80 o 
   0   7  14        0.23       -1.09      1.89 o 
   1   7  14        1.28        0.05      2.29 o 
 -13   8  14       13.45       15.04      2.05 o 
 -12   8  14        0.42        1.23      1.66 o 
 -11   8  14        5.73        8.78      2.19 o 
 -10   8  14       10.67       13.35      1.15 o 
  -9   8  14       10.03       10.32      1.00 o 
  -8   8  14        0.36        0.30      0.53 o 
  -7   8  14       13.39       11.71      0.98 o 
  -6   8  14       16.77       16.64      1.12 o 
  -5   8  14        2.87        4.29      0.81 o 
  -4   8  14        1.30        1.61      0.85 o 
  -3   8  14       49.43       51.93      2.01 o 
  -2   8  14        8.65       10.81      1.89 o 
  -1   8  14        2.12       -0.09      1.89 o 
   0   8  14       12.99       13.38      3.76 o 
 -13   9  14        9.65       16.37      1.86 o 
 -12   9  14        0.19        1.00      1.36 o 
 -11   9  14        1.63        2.07      1.19 o 
 -10   9  14        0.07       -0.44      0.77 o 
  -9   9  14        3.51        3.41      0.73 o 
  -8   9  14       15.08       15.36      1.13 o 
  -7   9  14        0.02       -0.73      0.73 o 
  -6   9  14       14.26       12.31      1.01 o 
  -5   9  14       74.95       75.94      2.98 o 
  -4   9  14      140.31      150.87      3.24 o 
  -3   9  14        6.17        6.36      1.71 o 
  -2   9  14       21.50       27.40      2.61 o 
  -1   9  14        2.78        5.17      2.05 o 
   0   9  14        2.60        1.65      4.28 o 
 -13  10  14        0.04       -1.10      1.19 o 
 -12  10  14        0.20       -0.54      1.15 o 
 -11  10  14        0.27       -0.49      1.47 o 
 -10  10  14        0.12        0.37      1.06 o 
  -9  10  14       11.39        8.87      4.17 o 
  -8  10  14        7.48        9.66      1.62 o 
  -7  10  14        0.61        0.64      1.09 o 
  -6  10  14        7.03        8.43      1.20 o 
  -5  10  14       28.77       26.53      1.61 o 
  -4  10  14        7.15        6.27      1.66 o 
  -3  10  14       10.65       13.16      1.99 o 
  -2  10  14       11.97       11.34      2.35 o 
  -1  10  14        4.79        7.84      2.32 o 
   0  10  14        9.85       12.02      2.61 o 
 -12  11  14        2.24        2.29      1.80 o 
 -11  11  14        1.76        0.25      1.24 o 
 -10  11  14        0.41       -1.11      1.11 o 
  -9  11  14        0.01        0.42      1.08 o 
  -8  11  14        7.26        6.54      1.70 o 
  -7  11  14        2.14       -0.56      3.61 o 
  -6  11  14        8.19        7.10      2.20 o 
  -5  11  14       10.88       12.08      1.85 o 
  -4  11  14        0.01       -0.30      1.51 o 
  -3  11  14       31.30       31.73      2.78 o 
  -2  11  14        2.42        5.44      2.18 o 
  -1  11  14        0.03       -2.05      2.05 o 
 -11  12  14        2.56        1.96      1.39 o 
 -10  12  14        0.00       -0.23      1.24 o 
  -9  12  14        9.49        6.27      2.67 o 
  -8  12  14        0.74        0.92      1.12 o 
  -7  12  14        0.18       -1.14      1.39 o 
  -6  12  14        0.83       -1.34      1.51 o 
  -5  12  14        0.28        1.54      3.09 o 
  -4  12  14        0.31       -0.93      1.67 o 
  -3  12  14       15.42       18.09      2.43 o 
  -2  12  14        0.91       -0.52      2.04 o 
  -1  12  14        1.59        0.50      2.17 o 
 -11  13  14        0.18       -1.27      1.30 o 
 -10  13  14        0.56       -0.16      1.30 o 
  -9  13  14        0.00       -1.03      1.20 o 
  -8  13  14        0.00       -1.16      1.28 o 
  -7  13  14        2.98        1.90      1.72 o 
  -6  13  14        0.86       -0.67      1.67 o 
  -5  13  14        0.29       -0.98      1.77 o 
  -4  13  14        5.62        5.82      4.23 o 
  -3  13  14        2.82        1.94      2.00 o 
  -2  13  14        0.00       -0.83      2.16 o 
 -10  14  14        0.40       -0.51      1.39 o 
  -9  14  14        4.01        2.60      1.43 o 
  -8  14  14        0.21       -0.88      1.22 o 
  -7  14  14        5.66        3.61      3.30 o 
  -6  14  14        0.21       -0.27      1.95 o 
  -5  14  14        1.38       -0.66      1.92 o 
  -4  14  14        0.52        0.81      2.54 o 
  -3  14  14        7.35        6.73      2.74 o 
  -8  15  14        2.98        4.59      2.41 o 
  -7  15  14        1.63        1.04      2.10 o 
  -6  15  14        0.06       -2.36      2.68 o 
  -5  15  14        2.10        0.88      2.43 o 
 -15   1  15        2.47        1.85      1.31 o 
 -14   1  15        0.48       -0.18      1.32 o 
 -13   1  15        3.09        3.49      1.04 o 
 -12   1  15        4.46        6.49      0.97 o 
 -11   1  15        6.42        7.51      0.91 o 
 -10   1  15        1.06        0.66      0.61 o 
  -7   1  15       67.08       65.64      2.71 o 
  -6   1  15        3.25        3.51      1.22 o 
  -5   1  15        0.87        0.20      1.00 o 
  -4   1  15       13.19       13.20      1.44 o 
  -3   1  15        0.73        0.83      1.34 o 
  -2   1  15       11.93       14.99      1.91 o 
  -1   1  15        8.92       11.37      2.08 o 
   0   1  15        6.56        4.99      2.01 o 
   1   1  15        0.42        0.16      2.22 o 
 -15   2  15        0.29       -0.47      2.30 o 
 -14   2  15        0.84        2.26      1.17 o 
 -13   2  15        1.23        0.29      0.95 o 
 -12   2  15        5.43        5.70      0.95 o 
 -11   2  15       14.57       16.31      1.19 o 
 -10   2  15       37.29       40.25      1.36 o 
  -9   2  15        0.38        0.52      0.49 o 
  -8   2  15        5.28        2.69      3.34 o 
  -7   2  15        3.34        3.58      1.35 o 
  -6   2  15        5.40        6.56      1.49 o 
  -5   2  15        8.50        7.15      0.97 o 
  -4   2  15       14.69       18.65      1.63 o 
  -3   2  15        0.27       -0.48      0.88 o 
  -2   2  15       13.76       13.22      1.86 o 
  -1   2  15       27.49       28.78      2.63 o 
   0   2  15        4.57        5.20      2.18 o 
   1   2  15        0.17       -0.11      2.29 o 
 -14   3  15        9.06       13.36      1.42 o 
 -13   3  15        0.31       -0.96      0.96 o 
 -12   3  15        0.05       -0.43      0.85 o 
 -11   3  15        2.31        1.33      0.76 o 
 -10   3  15       11.10       10.94      0.86 o 
  -9   3  15       32.01       30.17      1.03 o 
  -7   3  15        1.00        1.43      1.39 o 
  -6   3  15        9.05       10.07      1.68 o 
  -5   3  15       12.66       14.87      1.31 o 
  -4   3  15       24.63       27.27      1.27 o 
  -3   3  15        5.08        6.91      1.07 o 
  -2   3  15        4.24        4.67      1.63 o 
  -1   3  15        0.47       -1.62      1.62 o 
   0   3  15        2.30        1.09      2.02 o 
   1   3  15        2.13       -0.69      4.39 o 
 -14   4  15        2.79        4.05      1.29 o 
 -13   4  15        1.21        0.40      1.05 o 
 -12   4  15        0.12       -0.01      0.88 o 
 -11   4  15        2.04        1.61      0.80 o 
 -10   4  15        8.22        8.72      0.84 o 
  -9   4  15       20.34       20.70      0.92 o 
  -7   4  15       23.87       23.00      2.63 o 
  -6   4  15        7.05        7.21      1.80 o 
  -5   4  15        6.48        5.96      0.66 o 
  -4   4  15       10.90       11.90      0.99 o 
  -3   4  15       19.75       22.66      1.51 o 
  -2   4  15       11.76       12.65      1.90 o 
  -1   4  15        2.34        2.16      1.78 o 
   0   4  15        0.42        2.27      2.07 o 
 -14   5  15        1.11        0.36      1.44 o 
 -13   5  15        1.49        2.21      1.11 o 
 -12   5  15        0.64        0.09      0.94 o 
 -11   5  15       10.11       11.33      1.14 o 
 -10   5  15       19.33       23.97      1.24 o 
  -9   5  15        1.78        1.26      0.57 o 
  -8   5  15        5.86       -0.60      1.78 o 
  -7   5  15        3.32        3.69      1.85 o 
  -6   5  15       13.39       12.49      2.16 o 
  -5   5  15        4.75        4.71      0.67 o 
  -4   5  15        9.75        9.83      1.13 o 
  -3   5  15        0.03       -0.18      0.88 o 
  -2   5  15        2.19        1.20      1.59 o 
  -1   5  15        4.58        3.05      1.93 o 
   0   5  15        0.08        0.53      2.00 o 
 -14   6  15        1.90        2.21      1.48 o 
 -13   6  15        2.45        2.16      1.12 o 
 -12   6  15       18.48       21.66      1.62 o 
 -11   6  15       16.77       20.24      1.37 o 
 -10   6  15        0.38        0.18      0.71 o 
  -9   6  15        3.07        2.32      0.65 o 
  -8   6  15       14.94       -0.04      2.03 o 
  -7   6  15        0.34       -0.23      0.79 o 
  -6   6  15        4.01        4.90      0.94 o 
  -5   6  15        0.31        0.28      0.62 o 
  -4   6  15       13.82       16.66      1.23 o 
  -3   6  15       21.07       24.65      1.59 o 
  -2   6  15        0.03       -1.25      1.58 o 
  -1   6  15        8.17        9.81      2.96 o 
   0   6  15        0.06       -0.58      2.03 o 
 -14   7  15        0.82        0.07      1.45 o 
 -13   7  15        4.89        7.47      1.57 o 
 -12   7  15       29.56       40.84      1.94 o 
 -11   7  15       13.98       14.95      1.23 o 
 -10   7  15        0.05        0.49      0.75 o 
  -9   7  15        0.13       -0.50      0.51 o 
  -8   7  15       49.66       49.76      1.28 o 
  -7   7  15       33.82       28.40      1.17 o 
  -6   7  15        8.12        7.97      0.75 o 
  -5   7  15        0.17       -0.43      0.73 o 
  -4   7  15       18.49       19.76      1.35 o 
  -3   7  15        2.16        2.12      1.53 o 
  -2   7  15        0.36       -0.45      1.69 o 
  -1   7  15        7.55        8.25      2.17 o 
   0   7  15        0.07       -2.04      2.04 o 
 -13   8  15        4.09        5.58      1.50 o 
 -12   8  15        2.54        3.28      1.10 o 
 -11   8  15        1.99        1.24      1.36 o 
 -10   8  15        0.86       -0.30      0.80 o 
  -9   8  15        3.96        6.34      0.67 o 
  -8   8  15       10.67       13.89      0.99 o 
  -7   8  15        0.39       -0.19      0.63 o 
  -6   8  15        2.38        1.63      0.72 o 
  -5   8  15       11.73       11.53      1.04 o 
  -4   8  15       32.38       32.11      1.87 o 
  -3   8  15        1.73       -0.59      1.51 o 
  -2   8  15        1.83        1.81      1.76 o 
  -1   8  15        2.06        2.15      2.18 o 
 -13   9  15        3.67        2.96      1.50 o 
 -12   9  15        1.35        0.62      1.50 o 
 -11   9  15        2.06        0.85      0.99 o 
 -10   9  15        0.11        0.29      0.77 o 
  -9   9  15        0.96        0.47      0.68 o 
  -8   9  15        2.10        0.84      1.18 o 
  -7   9  15        0.00        0.29      0.71 o 
  -6   9  15        2.69        2.15      0.86 o 
  -5   9  15        0.81        2.23      0.95 o 
  -4   9  15        9.69        8.57      1.70 o 
  -3   9  15        4.24        2.35      1.67 o 
  -2   9  15        0.89        0.17      1.83 o 
  -1   9  15        0.25        0.16      2.00 o 
 -12  10  15        0.39       -1.06      1.06 o 
 -11  10  15        0.22       -0.80      1.09 o 
 -10  10  15       12.76       17.73      1.44 o 
  -9  10  15        3.83        3.73      2.02 o 
  -8  10  15        1.81        1.14      0.71 o 
  -7  10  15        0.12       -0.35      0.82 o 
  -6  10  15        0.00       -0.68      0.84 o 
  -5  10  15        1.65        2.19      1.85 o 
  -4  10  15        8.23       11.32      2.24 o 
  -3  10  15       13.99       15.23      2.20 o 
  -2  10  15        0.47       -1.74      1.94 o 
  -1  10  15        6.92        5.99      2.37 o 
 -12  11  15        1.32        0.74      1.56 o 
 -11  11  15        3.25        1.03      1.29 o 
 -10  11  15        2.79        2.54      1.18 o 
  -9  11  15        0.12        0.48      1.08 o 
  -8  11  15        2.47        0.90      1.09 o 
  -7  11  15        5.43        4.05      2.51 o 
  -6  11  15        0.02        0.55      1.43 o 
  -5  11  15       24.33       20.99      5.92 o 
  -4  11  15        5.10        9.97      2.47 o 
  -3  11  15        8.48        8.83      2.10 o 
  -2  11  15        3.64        2.46      2.12 o 
 -11  12  15        3.58        3.45      1.77 o 
 -10  12  15        1.59        1.49      1.21 o 
  -9  12  15        3.63        0.69      1.99 o 
  -8  12  15        2.80        1.97      1.91 o 
  -7  12  15        0.76       -0.57      1.56 o 
  -6  12  15       14.79       18.30      2.50 o 
  -5  12  15        0.17        0.88      1.88 o 
  -4  12  15        0.05       -0.62      1.72 o 
  -3  12  15        7.70       11.61      2.34 o 
 -10  13  15        5.47        4.19      1.67 o 
  -9  13  15        0.01       -0.89      1.15 o 
  -8  13  15        0.15       -1.75      1.75 o 
  -7  13  15       15.23       14.09      9.19 o 
  -6  13  15        0.32       -0.92      1.85 o 
  -5  13  15        1.03        0.05      1.81 o 
  -4  13  15       13.73       14.14      2.55 o 
  -9  14  15        0.61        0.72      1.34 o 
  -8  14  15       11.23       17.28      2.59 o 
  -7  14  15       19.03       20.00     10.13 o 
  -6  14  15        0.27        0.28      1.87 o 
  -5  14  15        1.99        1.01      1.94 o 
 -15   0  16        1.93        1.13      2.83 o 
 -14   0  16        0.00        0.32      2.01 o 
 -13   0  16        1.49        2.36      1.37 o 
 -12   0  16        0.08        0.31      1.11 o 
 -11   0  16        0.01        1.42      0.99 o 
 -10   0  16       84.59       81.08      2.84 o 
  -9   0  16        0.45       -0.49      0.61 o 
  -8   0  16       47.37       20.54      1.78 o 
  -7   0  16        8.33        4.08      1.10 o 
  -6   0  16        0.93        0.18      1.06 o 
  -5   0  16        3.31        3.37      1.37 o 
  -4   0  16       62.28       59.40      3.43 o 
  -3   0  16       16.42       16.43      2.57 o 
  -2   0  16        3.75        5.56      2.45 o 
  -1   0  16        1.24        1.67      2.59 o 
   0   0  16        0.33       -2.81      2.81 o 
 -15   1  16        0.41       -1.09      1.94 o 
 -14   1  16        0.07       -0.32      1.00 o 
 -13   1  16        0.24       -0.30      0.88 o 
 -12   1  16        0.61        1.94      0.81 o 
 -11   1  16        0.30        0.31      0.69 o 
 -10   1  16        0.43       -0.34      0.57 o 
  -7   1  16       25.28       25.10      2.06 o 
  -6   1  16        0.30        0.65      0.77 o 
  -5   1  16        0.02        0.41      0.94 o 
  -4   1  16       20.67       22.13      1.90 o 
  -3   1  16        0.11       -1.04      1.45 o 
  -2   1  16        8.26       10.30      1.95 o 
  -1   1  16        4.50        4.10      1.96 o 
   0   1  16        0.27       -1.87      1.95 o 
 -14   2  16        0.85        0.05      1.06 o 
 -13   2  16        0.15        0.74      0.94 o 
 -12   2  16        0.54       -0.15      0.79 o 
 -11   2  16        7.96        7.62      0.89 o 
 -10   2  16       37.55       39.18      1.54 o 
  -9   2  16        0.65        0.25      1.94 o 
  -8   2  16        1.40       -1.04      1.30 o 
  -7   2  16        5.99        6.06      1.50 o 
  -6   2  16       15.62       17.14      2.25 o 
  -5   2  16        3.63        3.41      1.22 o 
  -4   2  16       18.43       18.86      1.83 o 
  -3   2  16       16.09       16.21      1.83 o 
  -2   2  16       18.44       16.35      4.16 o 
  -1   2  16        5.36        6.91      2.00 o 
   0   2  16        2.13       -0.92      2.02 o 
 -14   3  16        4.11        6.55      1.22 o 
 -13   3  16        0.01       -0.90      0.90 o 
 -12   3  16        1.44        0.75      0.83 o 
 -11   3  16        5.26        4.55      0.79 o 
 -10   3  16        6.31        6.86      2.00 o 
  -9   3  16        2.24        1.79      1.96 o 
  -8   3  16        1.18       -0.44      1.53 o 
  -7   3  16        5.97        7.35      1.75 o 
  -6   3  16        3.72        4.60      1.65 o 
  -5   3  16        0.64        0.77      1.60 o 
  -4   3  16       16.88       19.10      1.60 o 
  -3   3  16       16.60       18.50      3.71 o 
  -2   3  16        0.19        0.01      2.22 o 
  -1   3  16        0.01       -1.19      1.96 o 
   0   3  16        3.04        3.88      2.21 o 
 -14   4  16        1.66        0.69      1.15 o 
 -13   4  16        0.43        0.38      1.16 o 
 -12   4  16       12.93       13.58      1.19 o 
 -11   4  16       54.50       57.52      1.75 o 
 -10   4  16       36.46       43.36      1.31 o 
  -8   4  16        4.82       -1.59      1.59 o 
  -7   4  16        0.49       -0.80      1.58 o 
  -6   4  16        6.50        7.18      1.93 o 
  -5   4  16       15.21       16.40      2.25 o 
  -4   4  16        0.88       -0.82      0.82 o 
  -3   4  16       24.12       27.75      2.36 o 
  -2   4  16        0.53        1.39      1.68 o 
  -1   4  16       10.39       10.04      2.20 o 
 -14   5  16        5.67        7.76      1.34 o 
 -13   5  16       10.24       11.43      1.25 o 
 -12   5  16        8.63       10.74      2.22 o 
 -11   5  16        5.72        9.38      0.99 o 
 -10   5  16        7.59       10.07      0.80 o 
  -9   5  16        1.64       -0.13      2.01 o 
  -8   5  16        0.70       -1.66      1.66 o 
  -7   5  16        5.38        4.73      1.93 o 
  -6   5  16       12.65       17.31      2.64 o 
  -5   5  16        3.46        3.27      0.72 o 
  -4   5  16       11.36        9.23      1.03 o 
  -3   5  16        1.41       -0.72      1.44 o 
  -2   5  16        3.99        2.26      1.86 o 
  -1   5  16        8.13       10.66      2.25 o 
 -14   6  16        2.77        1.24      1.19 o 
 -13   6  16       18.95       24.25      1.72 o 
 -12   6  16       10.40       13.77      1.26 o 
 -11   6  16        0.63        0.90      0.90 o 
 -10   6  16        8.55        7.84      2.26 o 
  -9   6  16        0.00       -2.09      2.09 o 
  -8   6  16       13.81        2.55      2.16 o 
  -7   6  16       42.48       51.27      3.68 o 
  -6   6  16        6.95        3.49      2.20 o 
  -5   6  16       21.58       25.98      1.24 o 
  -4   6  16        6.64        6.57      1.01 o 
  -3   6  16       15.72       14.66      1.94 o 
  -2   6  16        0.37       -0.60      1.70 o 
  -1   6  16        2.96        4.78      2.62 o 
 -13   7  16       23.83       29.92      1.92 o 
 -12   7  16       12.66       15.87      1.36 o 
 -11   7  16        2.13        2.03      0.90 o 
 -10   7  16        0.46        0.71      0.57 o 
  -9   7  16       11.96       12.51      0.77 o 
  -8   7  16        0.12        1.17      2.35 o 
  -7   7  16       10.44        4.48      2.42 o 
  -6   7  16        4.78        6.93      1.19 o 
  -5   7  16       22.01       24.25      1.49 o 
  -4   7  16        0.41        0.37      0.91 o 
  -3   7  16       42.41       44.19      5.61 o 
  -2   7  16        0.69        0.05      1.87 o 
  -1   7  16        0.17       -0.23      2.03 o 
 -13   8  16        2.08        1.45      1.37 o 
 -12   8  16        0.31       -0.02      0.97 o 
 -11   8  16        0.18       -0.81      0.85 o 
 -10   8  16        1.27        1.65      0.63 o 
  -9   8  16        3.31        2.69      0.76 o 
  -8   8  16        7.00        7.08      1.56 o 
  -7   8  16        2.91        2.38      0.78 o 
  -6   8  16       23.41       25.37      1.70 o 
  -5   8  16       16.75       19.73      1.32 o 
  -4   8  16        5.05        4.44      1.60 o 
  -3   8  16        5.53        7.23      1.92 o 
  -2   8  16        4.54        3.80      2.25 o 
 -13   9  16        0.02       -0.20      1.28 o 
 -12   9  16        0.14       -0.88      0.88 o 
 -11   9  16        0.78       -0.18      1.29 o 
 -10   9  16        3.03        2.04      0.73 o 
  -9   9  16        0.23        0.14      0.61 o 
  -8   9  16        0.11        0.21      0.56 o 
  -7   9  16        7.49        4.73      0.83 o 
  -6   9  16       56.12       53.14      1.92 o 
  -5   9  16        0.00        0.49      0.94 o 
  -4   9  16        1.23        1.43      1.96 o 
  -3   9  16        0.39       -0.97      1.67 o 
  -2   9  16        4.09        4.03      2.15 o 
 -12  10  16        6.63        7.10      3.11 o 
 -11  10  16        1.36        0.20      0.96 o 
 -10  10  16        8.74        9.49      2.90 o 
  -9  10  16        2.20        0.99      0.71 o 
  -8  10  16       12.87       14.74      1.04 o 
  -7  10  16        0.67        0.41      0.85 o 
  -6  10  16       16.41       15.91      2.85 o 
  -5  10  16        2.63        2.52      1.53 o 
  -4  10  16        0.05        0.15      1.63 o 
  -3  10  16        0.02       -0.36      1.79 o 
 -11  11  16        0.28       -0.04      1.73 o 
 -10  11  16        1.61        1.03      1.34 o 
  -9  11  16        0.58        2.04      1.04 o 
  -8  11  16        0.35        1.38      0.99 o 
  -7  11  16        0.43        0.08      1.44 o 
  -6  11  16        7.38       11.74      3.30 o 
  -5  11  16       13.45       12.90      2.49 o 
  -4  11  16       13.94       16.93      2.27 o 
  -3  11  16        0.63       -0.44      1.86 o 
 -11  12  16        0.05       -1.14      1.37 o 
 -10  12  16        0.43       -0.14      1.16 o 
  -9  12  16        0.87        1.44      1.12 o 
  -8  12  16        0.68        1.78      1.10 o 
  -7  12  16        1.86        1.86      2.67 o 
  -6  12  16        0.36       -1.12      1.62 o 
  -5  12  16        3.76        1.21      2.37 o 
  -4  12  16        0.05        0.78      1.90 o 
  -9  13  16        0.45       -1.48      1.48 o 
  -8  13  16        2.30        2.90      1.27 o 
  -7  13  16        2.02        0.54      1.83 o 
  -6  13  16        1.65        1.36      1.79 o 
  -5  13  16        2.06       -0.22      1.87 o 
 -14   1  17        1.78        0.08      1.00 o 
 -13   1  17        1.19        0.40      0.89 o 
 -12   1  17       15.12       16.66      1.25 o 
 -11   1  17       11.09       11.75      0.90 o 
 -10   1  17        0.10       -0.29      0.47 o 
  -9   1  17        2.96       -0.47      1.45 o 
  -7   1  17        0.98       -0.13      1.27 o 
  -6   1  17        1.20        1.35      0.95 o 
  -5   1  17       13.76       16.97      2.68 o 
  -4   1  17        4.05        3.86      1.42 o 
  -3   1  17       14.97       19.56      4.73 o 
  -2   1  17        4.09        2.76      1.86 o 
  -1   1  17        0.00       -1.93      1.93 o 
 -14   2  17        0.06       -0.97      0.97 o 
 -13   2  17        0.22       -0.92      0.92 o 
 -12   2  17        3.69        4.68      1.09 o 
 -11   2  17        0.41        0.77      0.66 o 
  -8   2  17        2.70        1.06      1.45 o 
  -7   2  17        8.15        7.19      1.68 o 
  -6   2  17        9.46       11.34      2.02 o 
  -5   2  17       22.35       22.66      1.82 o 
  -4   2  17        2.66        4.59      1.59 o 
  -3   2  17        4.08        3.50      1.69 o 
  -2   2  17        7.07        7.97      3.07 o 
  -1   2  17        1.08       -1.34      2.44 o 
 -14   3  17        0.01       -0.26      1.00 o 
 -13   3  17        0.27       -0.43      1.11 o 
 -12   3  17        9.85        8.47      1.49 o 
 -11   3  17        3.39        2.49      0.77 o 
  -9   3  17        8.09       -1.71      1.71 o 
  -8   3  17        9.44        4.15      1.74 o 
  -7   3  17       35.27       41.04      2.95 o 
  -6   3  17       31.60       31.49      2.97 o 
  -5   3  17       10.25       12.36      2.86 o 
  -4   3  17        0.92       -1.34      1.37 o 
  -3   3  17        2.61        3.37      1.65 o 
  -2   3  17        0.62        2.10      1.82 o 
 -14   4  17        2.25        1.44      1.26 o 
 -13   4  17        1.09        0.38      0.93 o 
 -12   4  17       16.19       21.97      1.44 o 
 -11   4  17       19.95       23.01      1.20 o 
 -10   4  17       10.45        7.24      6.41 o 
  -9   4  17        1.00       -1.79      1.79 o 
  -8   4  17        2.13        1.97      1.79 o 
  -7   4  17        2.11        3.45      1.83 o 
  -6   4  17       28.13       37.18      3.25 o 
  -5   4  17        3.19        4.94      1.31 o 
  -4   4  17        7.63        8.72      1.74 o 
  -3   4  17        2.24        1.16      1.76 o 
  -2   4  17        0.70       -0.49      1.91 o 
 -14   5  17        8.16       12.69      1.35 o 
 -13   5  17        0.10        0.35      0.99 o 
 -12   5  17       25.09       33.91      1.62 o 
 -11   5  17       25.30       26.48      2.68 o 
 -10   5  17        0.18       -0.84      1.58 o 
  -9   5  17        1.15       -1.49      2.07 o 
  -8   5  17        4.00        0.54      1.96 o 
  -7   5  17        0.01       -1.67      1.93 o 
  -6   5  17       12.29       13.27      2.54 o 
  -5   5  17       10.71       11.90      1.04 o 
  -4   5  17        0.67       -0.04      0.97 o 
  -3   5  17        0.66        0.45      1.68 o 
  -2   5  17        1.11        0.86      2.48 o 
 -14   6  17        1.06        1.78      2.08 o 
 -13   6  17        2.46        4.78      1.11 o 
 -12   6  17        0.01        0.64      0.90 o 
 -11   6  17        7.41        9.33      1.12 o 
 -10   6  17        2.09       -1.30      2.38 o 
  -9   6  17       12.29       -1.53      2.33 o 
  -8   6  17        1.41       -0.84      2.07 o 
  -7   6  17        7.05        3.08      2.24 o 
  -6   6  17        1.18        2.01      2.28 o 
  -5   6  17       12.90       14.23      1.12 o 
  -4   6  17        0.30        0.71      0.94 o 
  -3   6  17        0.91        0.93      1.63 o 
  -2   6  17        0.02       -1.79      1.79 o 
 -13   7  17        0.00        0.22      1.01 o 
 -12   7  17        7.88       12.21      1.27 o 
 -11   7  17        0.02        0.29      0.58 o 
 -10   7  17        0.66       -0.70      2.67 o 
  -9   7  17        0.75        3.98      2.55 o 
  -8   7  17        1.61        0.27      2.29 o 
  -7   7  17        0.18       -2.05      2.20 o 
  -6   7  17       10.18        7.21      2.68 o 
  -5   7  17       11.73       12.50      1.13 o 
  -4   7  17        0.27        0.49      1.51 o 
  -3   7  17        0.14       -0.54      1.70 o 
 -13   8  17        0.03       -0.98      0.98 o 
 -12   8  17        0.88        0.05      0.93 o 
 -11   8  17        2.96        2.38      0.69 o 
 -10   8  17        0.21        0.54      0.79 o 
  -9   8  17        0.05       -1.18      2.44 o 
  -8   8  17        0.03       -2.22      2.29 o 
  -6   8  17        0.53       -0.57      1.21 o 
  -5   8  17        1.96        1.47      0.90 o 
  -4   8  17        1.70        1.71      2.04 o 
  -3   8  17        0.00       -1.70      1.70 o 
 -12   9  17        0.62       -0.86      0.86 o 
 -11   9  17        0.02       -0.19      0.82 o 
 -10   9  17        0.15        0.31      0.60 o 
  -9   9  17        0.02        0.67      1.24 o 
  -8   9  17        2.01        0.38      2.79 o 
  -7   9  17        2.38        1.68      1.31 o 
  -6   9  17        4.45        4.07      0.97 o 
  -5   9  17        0.02       -0.89      0.89 o 
  -4   9  17        0.43       -1.13      1.57 o 
  -3   9  17        1.04        0.22      1.84 o 
 -12  10  17        0.88        1.02      0.98 o 
 -11  10  17        2.02        1.60      1.09 o 
 -10  10  17        1.46        1.39      0.94 o 
  -9  10  17        0.38       -0.43      0.61 o 
  -8  10  17        0.00       -0.69      0.69 o 
  -7  10  17        7.00        7.39      0.96 o 
  -6  10  17        0.32       -0.06      0.85 o 
  -5  10  17       17.91       22.35      4.08 o 
  -4  10  17        0.01        0.89      1.71 o 
 -11  11  17        1.29        0.63      1.07 o 
 -10  11  17        0.03       -1.12      1.74 o 
  -9  11  17        2.44        1.18      1.57 o 
  -8  11  17        6.00        5.67      1.67 o 
  -7  11  17       16.37       15.35      8.95 o 
  -6  11  17        0.32        1.02      1.59 o 
  -5  11  17        5.96        2.63      1.88 o 
 -10  12  17        0.57       -0.98      1.63 o 
  -9  12  17        3.93        2.11      1.17 o 
  -8  12  17       27.97       35.15      2.00 o 
  -7  12  17       17.36       15.12      9.11 o 
  -6  12  17        7.03        5.21      4.91 o 
 -14   0  18        1.03        1.53      1.35 o 
 -13   0  18        0.88        0.33      1.16 o 
 -12   0  18        6.23        5.18      1.30 o 
 -11   0  18        1.42       -0.10      0.79 o 
  -6   0  18        1.44        1.37      1.58 o 
  -5   0  18        4.04        4.46      2.06 o 
  -4   0  18        1.08        1.24      2.31 o 
  -3   0  18        7.55       10.76      2.83 o 
 -14   1  18        0.33       -0.31      0.94 o 
 -13   1  18        1.53        1.78      0.87 o 
 -12   1  18        0.01       -0.59      0.70 o 
 -11   1  18        2.57        1.58      0.62 o 
 -10   1  18        1.66       -0.87      1.67 o 
  -6   1  18        0.25        1.93      1.81 o 
  -5   1  18        3.86        5.37      1.44 o 
  -4   1  18        2.93        5.28      1.64 o 
  -3   1  18        0.09        0.83      1.71 o 
 -14   2  18        2.70        2.84      1.11 o 
 -13   2  18        3.01        3.85      0.93 o 
 -12   2  18        4.52        3.79      0.80 o 
 -11   2  18        4.38        4.54      1.33 o 
 -10   2  18        9.43       -1.52      1.97 o 
  -9   2  18        0.38       -1.52      1.52 o 
  -8   2  18        0.98       -0.98      1.50 o 
  -7   2  18        4.16        5.71      1.84 o 
  -6   2  18        0.48        0.89      1.83 o 
  -5   2  18        7.64       10.11      2.76 o 
  -4   2  18        6.37        7.05      1.69 o 
  -3   2  18        0.08        1.33      1.73 o 
 -14   3  18        1.36       -0.26      0.96 o 
 -13   3  18        0.10       -0.93      0.93 o 
 -12   3  18        8.58        8.25      1.42 o 
  -9   3  18        1.34       -1.68      1.68 o 
  -8   3  18        4.02        1.53      1.87 o 
  -7   3  18       12.13       10.34      2.13 o 
  -6   3  18       15.57       15.76      2.55 o 
  -5   3  18        0.68        2.27      1.53 o 
  -4   3  18        0.01       -1.48      1.48 o 
  -3   3  18        0.10        1.41      1.75 o 
 -14   4  18        1.14        1.59      1.02 o 
 -13   4  18        3.75        3.59      0.97 o 
 -12   4  18        2.73        3.65      0.81 o 
 -11   4  18        5.55        2.95      4.26 o 
 -10   4  18        2.56       -2.16      2.16 o 
  -9   4  18        0.05       -1.06      1.98 o 
  -8   4  18        0.62       -1.15      1.74 o 
  -7   4  18        1.82        1.79      2.01 o 
  -6   4  18        5.41        6.98      2.38 o 
  -5   4  18        9.26       13.37      2.65 o 
  -4   4  18        2.26        2.13      1.60 o 
  -3   4  18        1.10       -0.02      1.71 o 
 -14   5  18       13.84       21.17      3.14 o 
 -13   5  18       14.51       21.37      1.49 o 
 -12   5  18       17.26       25.77      1.31 o 
 -11   5  18        2.36       -2.31      2.99 o 
 -10   5  18        2.20       -2.29      2.29 o 
  -9   5  18        0.32       -2.10      2.14 o 
  -8   5  18        0.25       -0.36      2.07 o 
  -7   5  18        8.91        7.63      2.42 o 
  -6   5  18       18.60       25.02      3.34 o 
  -5   5  18        4.08        4.19      1.45 o 
  -4   5  18        9.42        8.55      2.57 o 
  -3   5  18       12.46       11.23      2.08 o 
 -13   6  18        5.96        8.50      2.29 o 
 -12   6  18        0.11       -0.73      0.73 o 
 -11   6  18        0.09       -1.25      1.25 o 
 -10   6  18        0.05        0.53      2.50 o 
  -9   6  18       12.61       -1.27      2.23 o 
  -7   6  18        5.47        7.04      2.55 o 
  -6   6  18        3.12        4.90      2.49 o 
  -5   6  18        0.25        1.83      1.40 o 
  -4   6  18        0.90        1.21      1.57 o 
  -3   6  18        1.80        0.81      1.98 o 
 -13   7  18        5.78        5.38      1.69 o 
 -12   7  18        6.77       10.39      1.01 o 
 -11   7  18        0.25        1.21      2.67 o 
 -10   7  18        1.07       -2.55      2.59 o 
  -9   7  18        0.67       -2.31      2.45 o 
  -8   7  18        1.18        0.83      2.66 o 
  -7   7  18       10.87       10.67      2.79 o 
  -6   7  18        1.19        2.10      2.55 o 
  -5   7  18        6.38        6.46      0.97 o 
  -4   7  18        0.44        0.80      1.64 o 
 -12   8  18        1.01        0.83      0.77 o 
 -11   8  18        3.39        1.91      3.87 o 
 -10   8  18        0.32        1.00      2.77 o 
  -9   8  18        3.05       -2.49      2.59 o 
  -8   8  18        6.14        1.33      2.71 o 
  -6   8  18        6.92        8.16      3.17 o 
  -5   8  18        0.39        0.54      1.81 o 
  -4   8  18        2.07        1.86      1.70 o 
 -12   9  18        0.06       -0.84      0.84 o 
 -11   9  18        3.11        2.18      2.03 o 
 -10   9  18        0.33       -2.40      3.07 o 
  -9   9  18        1.27        0.29      2.88 o 
  -8   9  18        3.84        2.24      2.76 o 
  -7   9  18        1.30        0.43      2.76 o 
  -6   9  18        1.05        1.12      2.60 o 
  -5   9  18        3.80        2.22      1.62 o 
 -11  10  18        2.30        2.61      1.84 o 
 -10  10  18        0.00       -1.01      1.56 o 
  -9  10  18        0.77        0.16      1.34 o 
  -8  10  18        9.11        1.61      3.28 o 
  -7  10  18        1.60        0.39      3.76 o 
  -6  10  18        3.38        4.31      2.18 o 
 -10  11  18        0.48        1.35      1.55 o 
  -9  11  18        0.15       -0.76      1.47 o 
  -8  11  18        8.86        8.12      3.79 o 
  -7  11  18        0.00       -0.52      1.51 o 
 -14   1  19        0.37        0.27      0.87 o 
 -13   1  19        0.78        0.84      0.76 o 
 -12   1  19        1.75        0.77      0.91 o 
 -11   1  19        1.70        1.35      1.94 o 
  -6   1  19        0.66       -0.14      1.98 o 
  -5   1  19        0.41       -0.17      1.49 o 
  -4   1  19        0.01       -1.07      1.66 o 
 -14   2  19        0.36        0.06      0.90 o 
 -13   2  19        0.07       -0.13      0.81 o 
 -12   2  19        4.88        5.84      2.95 o 
 -11   2  19       20.50        1.10      2.29 o 
 -10   2  19        4.68       -2.02      2.02 o 
  -9   2  19        1.02       -0.88      1.76 o 
  -7   2  19        0.01        1.15      1.88 o 
  -6   2  19        1.55        0.48      2.11 o 
  -5   2  19        4.01        4.70      2.88 o 
  -4   2  19        0.00       -1.27      1.62 o 
 -14   3  19        2.13       -0.44      2.18 o 
 -13   3  19        0.44       -0.27      0.96 o 
 -12   3  19        7.41        7.10      5.40 o 
 -10   3  19        7.22       -0.32      2.07 o 
  -9   3  19        0.01       -0.12      2.00 o 
  -8   3  19        0.45       -1.37      1.84 o 
  -7   3  19        0.72        1.45      1.98 o 
  -6   3  19        0.25        1.81      2.18 o 
  -5   3  19        3.71        6.18      1.66 o 
  -4   3  19        0.00        0.07      1.70 o 
 -13   4  19        5.84        6.72      1.25 o 
 -12   4  19        2.38        3.20      1.96 o 
 -11   4  19        2.63       -2.25      2.37 o 
 -10   4  19        0.66        0.27      2.25 o 
  -9   4  19        1.89        0.67      2.06 o 
  -7   4  19        2.95        4.70      2.33 o 
  -6   4  19        3.88        4.64      2.45 o 
  -5   4  19        1.08        0.18      1.49 o 
  -4   4  19        0.19        2.19      1.71 o 
 -13   5  19        5.52        5.78      2.26 o 
 -12   5  19        0.32        0.33      1.81 o 
 -11   5  19        0.71       -1.26      2.45 o 
 -10   5  19        3.14       -0.22      2.37 o 
  -9   5  19        1.56       -0.51      2.37 o 
  -8   5  19        0.01        0.23      2.33 o 
  -7   5  19        5.87        6.76      2.54 o 
  -6   5  19        0.77       -1.00      2.19 o 
  -5   5  19        1.03        0.05      1.48 o 
 -13   6  19        1.10        1.04      0.80 o 
 -12   6  19        1.51       -0.95      2.73 o 
 -11   6  19        1.31       -1.61      2.68 o 
 -10   6  19        6.13        0.58      2.50 o 
  -9   6  19        0.16       -1.94      2.41 o 
  -8   6  19        3.67        0.65      2.40 o 
  -7   6  19        0.43       -0.25      2.57 o 
  -6   6  19        0.85        1.30      2.49 o 
  -5   6  19        0.03       -0.50      1.50 o 
 -12   7  19        0.06       -2.66      2.72 o 
 -11   7  19        0.00        0.31      2.71 o 
 -10   7  19        0.41        2.58      2.68 o 
  -9   7  19        5.74       -1.87      2.49 o 
  -8   7  19        1.32       -0.26      2.60 o 
  -7   7  19        2.34        1.33      2.57 o 
  -6   7  19        0.20        2.19      2.73 o 
  -5   7  19        1.60       -0.37      2.15 o 
 -11   8  19        0.02        0.51      2.95 o 
 -10   8  19        1.06        0.51      2.88 o 
  -9   8  19        7.80       -0.78      2.68 o 
  -8   8  19        0.61       -0.73      2.63 o 
  -7   8  19        2.71        1.71      2.80 o 
  -6   8  19        7.18       13.40      3.51 o 
 -11   9  19        0.04       -2.24      3.03 o 
 -10   9  19        0.00       -1.10      3.07 o 
  -9   9  19        6.28       -2.64      2.64 o 
  -8   9  19        0.00       -1.78      2.85 o 
  -7   9  19        0.63        0.44      3.06 o 
 -13   0  20        7.00        9.53      1.12 o 
  -6   0  20        0.41       -0.38      2.09 o 
  -5   0  20        9.11        5.97      2.51 o 
 -13   1  20        0.47        0.80      0.90 o 
 -12   1  20        1.15        3.20      2.09 o 
  -6   1  20        1.44        0.65      2.20 o 
  -5   1  20        0.22       -1.61      1.61 o 
 -13   2  20        0.04       -0.94      0.94 o 
 -12   2  20        1.25       -0.88      2.14 o 
 -11   2  20        0.11        0.22      2.13 o 
 -10   2  20        0.48       -1.88      1.88 o 
  -7   2  20        3.70        6.30      2.23 o 
  -6   2  20        4.43        2.59      2.37 o 
 -13   3  20        4.43        6.55      1.62 o 
 -12   3  20       15.10       -2.37      2.37 o 
 -11   3  20        1.51       -1.41      2.29 o 
 -10   3  20        0.82       -0.17      2.10 o 
  -9   3  20        5.40       -1.74      2.11 o 
  -8   3  20        0.15       -2.07      2.07 o 
  -7   3  20        0.00       -0.67      2.03 o 
  -6   3  20        0.78        0.54      2.29 o 
 -13   4  20        1.26        1.36      2.59 o 
 -12   4  20        0.60        0.05      2.45 o 
 -11   4  20        0.05       -0.91      2.48 o 
 -10   4  20        4.04       -0.51      2.28 o 
  -9   4  20        2.52       -0.86      2.25 o 
  -8   4  20        1.30        1.57      2.28 o 
  -7   4  20        0.10        0.04      2.27 o 
  -6   4  20        0.11       -1.83      2.36 o 
 -12   5  20        0.30       -1.62      2.55 o 
 -11   5  20        0.54        2.57      2.76 o 
 -10   5  20        5.64       -2.38      2.38 o 
  -9   5  20        2.20       -0.34      2.41 o 
  -8   5  20        4.87       -0.74      2.33 o 
  -7   5  20        0.78        0.52      2.45 o 
  -6   5  20        0.35        0.70      2.44 o 
 -12   6  20        3.39       -0.38      2.67 o 
 -11   6  20        4.84       -0.18      2.90 o 
 -10   6  20        2.85       -0.10      2.64 o 
  -9   6  20        0.04       -0.51      2.51 o 
  -8   6  20        1.72        1.62      2.49 o 
  -7   6  20        1.55        1.09      2.73 o 
 -11   7  20        0.60       -2.72      2.72 o 
 -10   7  20        0.07       -0.31      2.83 o 
  -9   7  20        8.35       -0.08      2.70 o 
  -8   7  20        0.08       -1.68      2.54 o 
  -7   1  21        0.00       -1.98      1.98 o 
 -12   2  21        0.01        0.23      2.20 o 
 -12   3  21        0.08       -0.49      2.23 o 
 -11   3  21        0.59        0.18      2.35 o 
 -10   3  21        0.35       -2.07      2.07 o 
  -9   3  21        1.08       -0.80      2.24 o 
  -8   3  21        0.03       -0.29      2.32 o 
 -11   4  21        1.27        0.03      2.59 o 
 -10   4  21        0.15       -2.24      2.24 o 
  -9   4  21        0.00        0.58      2.31 o 
 -10   5  21        0.47       -1.01      2.46 o 
                                                 
